# Supplementary material for: Mutational spectra are associated with bacterial niche
Source: Nat Commun. 2023 Nov 4;14:7091. doi: 10.1038/s41467-023-42916-w (PMC10625568; doi:10.1038/s41467-023-42916-w)
Supplement: Supplementary file 4 — Supplementary Dataset 1 [file 41467_2023_42916_MOESM4_ESM.xlsx]

## Sheet: Sheet1
Supplementary Data 1. Dataset summary
Datasets used for mutational spectrum reconstruction and signature extraction
Dataset	Species	Genusa	Inferred niche	Coded nicheb	Number of samples	Reference genome	Pipelinec	Dataset referenced	Evidence of hypermutator branches	Root branches excluded
M_abscessus_DCCs	Mycobacterium abscessus	Mycobacteria	Human lunge	NA	1312	CU458896.1, GCF_001792625.1	FASTQ	Ruis 2021	No	No
M_abscessus_environmental	Mycobacterium abscessus	Mycobacteria	Environment	Environment	733	CU458896.1, GCF_001792625.1	FASTQ	Ruis 2021	No	No
M_tuberculosis_lineage1	Mycobacterium tuberculosis	Mycobacteria	Human lung	Lung	459	ERR956955	FASTQ	NA	No	No
M_tuberculosis_lineage2	Mycobacterium tuberculosis	Mycobacteria	Human lung	Lung	319	ERR956958	FASTQ	NA	No	Yes
M_tuberculosis_lineage3	Mycobacterium tuberculosis	Mycobacteria	Human lung	Lung	272	ERR964410	FASTQ	NA	No	No
M_tuberculosis_lineage4	Mycobacterium tuberculosis	Mycobacteria	Human lung	Lung	580	AL123456.3	FASTQ	NA	No	No
M_tuberculosis_lineage5	Mycobacterium tuberculosis	Mycobacteria	Human lung	Lung	115	ERR1025289	FASTQ	NA	No	No
M_tuberculosis_lineage6	Mycobacterium tuberculosis	Mycobacteria	Human lung	Lung	32	ERR968284	FASTQ	NA	No	Yes
M_tuberculosis_lineage7	Mycobacterium tuberculosis	Mycobacteria	Human lung	Lung	32	ERR756344	FASTQ	NA	No	Yes
M_tuberculosis_orygis	Mycobacterium tuberculosis	Mycobacteria	Animal lung	Lung	17	SRR2100577	FASTQ	NA	No	No
M_tuberculosis_caprae	Mycobacterium tuberculosis	Mycobacteria	Animal lung	Lung	70	ERR751371	FASTQ	NA	No	No
M_tuberculosis_bovis	Mycobacterium tuberculosis	Mycobacteria	Animal lung	Lung	280	NC_002945.4	FASTQ	NA	No	No
M_canettii	Mycobacterium canettii	Mycobacteria	Environment	Environment	22	AL123456.3	FASTQ	NA	No	No
M_leprae	Mycobacterium leprae	Mycobacteria	Human lung	Lung	127	AL450380.1	FASTQ	Benjak 2018	Yes	No
M_avium	Mycobacterium avium	Mycobacteria	Environment	Environment	75	AP012555.1	Assemblies	Uchiya 2017	No	No
M_intracellulare	Mycobacterium intracellulare	Mycobacteria	Environment	Environment	78	GCF_000277125.1	FASTQ	NA	No	No
M_chimaera	Mycobacterium chimaera	Mycobacteria	Environment	Environment	528	NZ_CP019221.1	FASTQ	NA	No	No
M_kansasii_non_MKMC	Mycobacterium kansasii	Mycobacteria	Environment	Environment	8	NC_022663.1	FASTQ, Assemblies	Luo 2021	No	No
M_kansasii_MKMC	Mycobacterium kansasii	Mycobacteria	Human lung and environmente	NA	244	NC_022663.1	FASTQ, Assemblies	Luo 2021	Yes	No
P_aeruginosa_ST17	Pseudomonas aeruginosa	Pseudomonas	Human, lung and other	Lung_other	78	AE004091.2	FASTQ	NA	Yes	No
P_aeruginosa_ST111	Pseudomonas aeruginosa	Pseudomonas	Human, lung and other	Lung_other	118	AE004091.2	FASTQ	NA	Yes	No
P_aeruginosa_ST146	Pseudomonas aeruginosa	Pseudomonas	Human, lung and other	Lung_other	96	AE004091.2	FASTQ	NA	Yes	No
P_aeruginosa_ST175	Pseudomonas aeruginosa	Pseudomonas	Human, lung and other	Lung_other	49	AE004091.2	FASTQ	NA	Yes	No
P_aeruginosa_ST253	Pseudomonas aeruginosa	Pseudomonas	Human, lung and other	Lung_other	85	AE004091.2	FASTQ	NA	Yes	No
B_cenocepacia_ECs	Burkholderia cenocepacia	Burkholderia	Human lung	Lung	136	NC_011000.1	Assemblies	Wallner 2019	Yes	No
B_pseudomallei_group1	Burkholderia pseudomallei	Burkholderia	Environment	Environment	57	BX571965.1	WGA	Chewapreecha 2019	No	Yes
B_pseudomallei_group2	Burkholderia pseudomallei	Burkholderia	Environment	Environment	84	BX571965.1	WGA	Chewapreecha 2019	No	Yes
B_pseudomallei_group3	Burkholderia pseudomallei	Burkholderia	Environment	Environment	86	BX571965.1	WGA	Chewapreecha 2019	No	Yes
B_pseudomallei_group4	Burkholderia pseudomallei	Burkholderia	Environment	Environment	92	BX571965.1	WGA	Chewapreecha 2019	No	No
B_pseudomallei_group5	Burkholderia pseudomallei	Burkholderia	Environment	Environment	156	BX571965.1	WGA	Chewapreecha 2019	No	Yes
S_pneumoniae_GPSC1	Streptococcus pneumoniae	Streptococcus	Human upper respiratory tract	URT	504	ERR600222	VSA	Gladstone 2019	No	No
S_pneumoniae_GPSC2	Streptococcus pneumoniae	Streptococcus	Human upper respiratory tract	URT	782	ERR2091052	VSA	Gladstone 2019	No	No
S_pneumoniae_GPSC3	Streptococcus pneumoniae	Streptococcus	Human upper respiratory tract	URT	358	ERR774499	VSA	Gladstone 2019	No	No
S_pneumoniae_GPSC6	Streptococcus pneumoniae	Streptococcus	Human upper respiratory tract	URT	393	ERR730749	VSA	Gladstone 2019	No	No
S_pneumoniae_GPSC54	Streptococcus pneumoniae	Streptococcus	Human upper respiratory tract	URT	97	ERR751113	VSA	Gladstone 2019	No	No
S_agalactiae_CC1	Streptococcus agalactiae	Streptococcus	Human gastrointestinal and urinary tracts	GI_urinary	97	ERR1624875	WGA	Jamrozy 2020	No	No
S_agalactiae_CC10	Streptococcus agalactiae	Streptococcus	Human gastrointestinal and urinary tracts	GI_urinary	127	ERR1624832	WGA	Jamrozy 2020	No	No
S_agalactiae_CC17	Streptococcus agalactiae	Streptococcus	Human gastrointestinal and urinary tracts	GI_urinary	526	ERR1624839	WGA	Jamrozy 2020	No	No
S_agalactiae_CC19	Streptococcus agalactiae	Streptococcus	Human gastrointestinal and urinary tracts	GI_urinary	332	ERR1624833	WGA	Jamrozy 2020	No	No
S_agalactiae_CC23	Streptococcus agalactiae	Streptococcus	Human gastrointestinal and urinary tracts	GI_urinary	239	ERR1624848	WGA	Jamrozy 2020	No	No
S_equi	Streptococcus equi	Streptococcus	Equine upper respiratory tract	URT	666	NC_012471.1	FASTQ	Mitchell 2021	No	No
S_pyogenes_phylogroup0	Streptococcus pyogenes	Streptococcus	Human upper respiratory tract, skin	URT_skin	74	GCF_000013485.1	FASTQ, Assemblies	Davies 2019	No	No
S_pyogenes_phylogroup1	Streptococcus pyogenes	Streptococcus	Human upper respiratory tract, skin	URT_skin	70	GCF_000349925.2	FASTQ, Assemblies	Davies 2019	No	No
S_pyogenes_phylogroup2	Streptococcus pyogenes	Streptococcus	Human upper respiratory tract, skin	URT_skin	57	GCF_000011285.1	FASTQ, Assemblies	Davies 2019	No	No
S_pyogenes_phylogroup3	Streptococcus pyogenes	Streptococcus	Human upper respiratory tract, skin	URT_skin	51	GCF_001635975.1	FASTQ, Assemblies	Davies 2019	No	No
S_aureus_ST22	Staphylococcus aureus	Staphylococcus	Human upper respiratory tract, skin	URT_skin	162	NC_017763.1	FASTQ	Holden 2013	No	No
S_aureus_ST239	Staphylococcus aureus	Staphylococcus	Human upper respiratory tract, skin	URT_skin	42	NC_017331.1	FASTQ	Harris 2010	No	No
S_aureus_ST772	Staphylococcus aureus	Staphylococcus	Human upper respiratory tract, skin	URT_skin	302	NZ_CP010526.1	FASTQ	Steinig 2019	No	No
S_aureus_CC398	Staphylococcus aureus	Staphylococcus	Human and animal upper respiratory tract, skin	URT_skin	1181	NC_017333.1	WGA	Matuszewska 2022	No	No
S_epidermidis_groupA	Staphylococcus epidermidis	Staphylococcus	Human skin, moist skin sites	Skin	341	GCF_000007645.1	Assemblies	Méric 2018	No	No
S_epidermidis_groupB	Staphylococcus epidermidis	Staphylococcus	Human skin, moist skin sites	Skin	54	GCF_000007645.1	Assemblies	Méric 2018	No	No
S_epidermidis_groupC	Staphylococcus epidermidis	Staphylococcus	Human skin, moist skin sites	Skin	18	GCF_000007645.1	Assemblies	Méric 2018	No	No
S_haemolyticus	Staphylococcus haemolyticus	Staphylococcus	Human skin, localised	Skin	125	NC_007168.1	FASTQ	Cavanagh 2014	No	No
S_typhimurium	Salmonella enterica serovar Typhimurium	Salmonella	Human gastrointestinal tract, invasive	GI_invasive	159	NC_016810.1	FASTQ, Assemblies	Okoro 2012	No	No
E_faecalis_pp2	Enterococcus faecalis	Enterococcus	Human, animal and insect gastrointestinal tract	GI	192	ERX4639547	VSA	Pôntinen 2021	No	No
E_faecalis_pp6	Enterococcus faecalis	Enterococcus	Human, animal and insect gastrointestinal tract	GI	96	ERX4639547	VSA	Pôntinen 2021	No	No
E_faecalis_pp7	Enterococcus faecalis	Enterococcus	Human, animal and insect gastrointestinal tract	GI	62	ERX4639547	VSA	Pôntinen 2021	No	No
C_jejuni_cluster2	Campylobacter jejuni	Campylobacter	Human and animal gastrointestinal tract	GI	28	CP000538.1	VSA	Mourkas 2020	No	No
C_jejuni_cluster5	Campylobacter jejuni	Campylobacter	Human and animal gastrointestinal tract	GI	225	CP000538.1	VSA	Mourkas 2020	No	No
C_jejuni_cluster6	Campylobacter jejuni	Campylobacter	Human and animal gastrointestinal tract	GI	28	CP000538.1	VSA	Mourkas 2020	No	Yes
C_jejuni_cluster7	Campylobacter jejuni	Campylobacter	Human and animal gastrointestinal tract	GI	16	CP000538.1	VSA	Mourkas 2020	No	No
C_jejuni_cluster8	Campylobacter jejuni	Campylobacter	Human and animal gastrointestinal tract	GI	31	CP000538.1	VSA	Mourkas 2020	No	No
K_pneumoniae_ST11	Klebsiella pneumoniae	Klebsiella	Human gastrointestinal and upper respiratory tracts	GI_URT	273	GCF_000240185.1	FASTQ, Assemblies	NA	No	Yes
K_pneumoniae_ST23	Klebsiella pneumoniae	Klebsiella	Human gastrointestinal and upper respiratory tracts	GI_URT	132	GCF_000009885.1	FASTQ, Assemblies	NA	No	Yes
K_pneumoniae_ST101	Klebsiella pneumoniae	Klebsiella	Human gastrointestinal and upper respiratory tracts	GI_URT	191	GCF_006459145.1	FASTQ, Assemblies	NA	No	No
K_pneumoniae_ST147	Klebsiella pneumoniae	Klebsiella	Human gastrointestinal and upper respiratory tracts	GI_URT	125	GCF_001885255.2	FASTQ, Assemblies	NA	No	No
K_pneumoniae_ST258_512	Klebsiella pneumoniae	Klebsiella	Human gastrointestinal and upper respiratory tracts	GI_URT	784	GCF_000598005.1	FASTQ, Assemblies	NA	No	No
N_gonorrhoea	Neiserria gonorrhoea	Neiserria	Human genital mucosa	Urinary	412	NC_002946.2	FASTQ	NA	No	No
N_meningitidis_cluster1	Neiserria meningitidis	Neiserria	Human oropharynx	URT	343		FASTQ	NA	No	No
N_meningitidis_cluster2	Neiserria meningitidis	Neiserria	Human oropharynx	URT	183		FASTQ	NA	No	No
N_meningitidis_urethritis	Neiserria meningitidis	Neiserria	Human upper respiratory tract, urinary tract	URT_urinary	213	NZ_CP018907.1	FASTQ	NA	No	No
L_pneumophila_ST1	Legionella pneumophila	Legionella	Environment	Environment	486	GCF_000048645.1	FASTQ	David 2016	No	Yes
L_pneumophila_environmental	Legionella pneumophila	Legionella	Environment	Environment	6	GCF_000092625.1	FASTQ	David 2016	No	No
Y_pestis	Yersinia pestis	Yersinia	Rodent and flea gastrointestinal tract, blood	GI_blood	119	NC_003143.1	Assemblies	Cuo 2013	No	No
C_acnes	Cutibacterium acnes	Cutibacterium	Human all skin	Skin	283	NC_006085.1	Assemblies	NA	No	Yes
E_coli_lineage11	Escherichia coli	Escherichia	ExPEC, human blood, urinary tract	Blood_urinary	100	NC_008253.1	Assemblies	Horesh 2021	No	No
E_coli_lineage12	Escherichia coli	Escherichia	aEPEC/EPEC/EAEC, human gastrointestinal tract, blood, urinary tract	GI_blood_urinary	75	ERR985342	Assemblies	Horesh 2021	No	No
E_coli_lineage14	Escherichia coli	Escherichia	EHEC, human gastrointestinal tract	GI	106	NC_013364.1	Assemblies	Horesh 2021	No	No
E_coli_lineage34	Escherichia coli	Escherichia	EPEC, human gastrointestinal tract	GI	34	ERR1036230	Assemblies	Horesh 2021	No	No
S_sonnei_lineage1	Escherichia coli	Escherichia	Human gastrointestinal tract	GI	11	NC_007384.1	FASTQ	Holt 2012	No	No
S_sonnei_lineage2	Escherichia coli	Escherichia	Human gastrointestinal tract	GI	27	NC_007384.1	FASTQ	Holt 2012	No	No
S_sonnei_lineage3	Escherichia coli	Escherichia	Human gastrointestinal tract	GI	64	NC_007384.1	FASTQ	Holt 2012	No	No
S_flexneri_PG3	Escherichia coli	Escherichia	Human gastrointestinal tract	GI	145	NC_004337.2	FASTQ	Connor 2015	No	No
H_influenzae_Hib	Haemophilus influenzae	Haemophilus	Human upper respiratory tract	URT	53	NC_016809.1	Assemblies	Watt 2019	No	Yes
aGenus label used as the phylogenetic component of linear models
bNiche label used in linear models. GI:gastrointestinal, URT:upper respiratory tract
cFASTQ means the dataset was obtained as FASTQ files and mapped as part of this study, Assemblies means the dataset was obtained as genome assemblies that were shredded to FASTQ files and mapped as part of this study, WGA means the dataset was obtained as a whole genome alignment on which gubbins was run, VSA means the dataset was obtained as a post-recombination removal variable sites alignment
dDatasets collected from a single publication are listed with that publication (full references are included in supplementary text), datasets collected from multiple publications are listed as NA
eNiche inferred from mutational patterns in this study and other data
