# Supplementary material for: Mutational spectra are associated with bacterial niche
Source: Nat Commun. 2023 Nov 4;14:7091. doi: 10.1038/s41467-023-42916-w (PMC10625568; doi:10.1038/s41467-023-42916-w)
Supplement: Supplementary file 7 — Supplementary Dataset 4 [file 41467_2023_42916_MOESM7_ESM.xlsx]

## Sheet: Sheet1
Supplementary Data 4. Bacteria SBS signatures and the datasets they were extracted from
Signature	Datasets extracted from
Bacteria_SBS1	Mycobacteria
Bacteria_SBS2	Mycobacteria
Bacteria_SBS3	Mycobacteria, Mycobacterium tuberculosis
Bacteria_SBS4	Mycobacteria, Mycobacterium tuberculosis
Bacteria_SBS5	Mycobacteria
Bacteria_SBS6	E. coli
Bacteria_SBS7	E. coli
Bacteria_SBS8	Neiserria
Bacteria_SBS9	Neiserria
Bacteria_SBS10	Neiserria
Bacteria_SBS11	Neiserria
Bacteria_SBS12	Burkholderia
Bacteria_SBS13	Burkholderia
Bacteria_SBS14	Staphylococcus
Bacteria_SBS15	Staphylococcus, Enterococcus faecalis, Streptococcus pneumoniae, Streptococcus agalactiae
Bacteria_SBS16	Streptococcus, Streptococcus agalactiae
Bacteria_SBS17	Streptococcus, Streptococcus pneumoniae
Bacteria_SBS18	Streptococcus
Bacteria_SBS19	Streptococcus, Streptococcus pneumoniae
Bacteria_SBS20	Klebsiella pneumoniae
Bacteria_SBS21	Klebsiella pneumoniae
Bacteria_SBS22	Campylobacter jejuni
Bacteria_SBS23	Pseudomonas aeruginosa
Bacteria_SBS24	Enterococcus faecalis
