# Supplementary material for: Mutational spectra are associated with bacterial niche
Source: Nat Commun. 2023 Nov 4;14:7091. doi: 10.1038/s41467-023-42916-w (PMC10625568; doi:10.1038/s41467-023-42916-w)
Supplement: Supplementary file 8 — Supplementary Dataset 5 [file 41467_2023_42916_MOESM8_ESM.xlsx]

## Sheet: Sheet1
Supplementary Data 5. Association of SBS mutations with pathogen niche. P-values were calculated through ANOVA model comparison; Benjamini-Hochberg correction was applied
Substitution	Benjamini-Hochberg corrected p-value
A[C>A]A	2.23789e-08
A[C>A]C	2.02886e-05
A[C>A]G	5.97355e-07
A[C>A]T	1.30474e-07
C[C>A]A	1.28153e-06
C[C>A]C	8.39188e-07
C[C>A]G	0.00170477
C[C>A]T	2.02746e-08
G[C>A]A	2.08587e-07
G[C>A]C	4.10025e-07
G[C>A]G	1.15599e-05
G[C>A]T	1.77338e-08
T[C>A]A	1.1819e-06
T[C>A]C	0.000186045
T[C>A]G	0.000732732
T[C>A]T	2.28116e-07
A[C>G]A	0.000134203
A[C>G]C	0.00108698
A[C>G]G	0.000125437
A[C>G]T	0.000554324
C[C>G]A	8.85021e-06
C[C>G]C	1.20385e-06
C[C>G]G	1.88145e-05
C[C>G]T	0.000119544
G[C>G]A	8.39188e-07
G[C>G]C	5.73767e-07
G[C>G]G	7.14999e-06
G[C>G]T	7.58126e-05
T[C>G]A	9.35167e-08
T[C>G]C	1.37293e-08
T[C>G]G	1.05877e-06
T[C>G]T	5.86563e-05
A[C>T]A	0.000329033
A[C>T]C	2.99324e-06
A[C>T]G	0.0165633
A[C>T]T	9.80706e-12
C[C>T]A	0.0794777
C[C>T]C	0.157294
C[C>T]G	0.674136
C[C>T]T	9.6483e-07
G[C>T]A	0.0272523
G[C>T]C	2.93039e-06
G[C>T]G	0.482463
G[C>T]T	7.09425e-10
T[C>T]A	1.85805e-08
T[C>T]C	5.20316e-08
T[C>T]G	0.0407405
T[C>T]T	1.36115e-14
A[T>A]A	3.49548e-06
A[T>A]C	3.19964e-05
A[T>A]G	1.07731e-08
A[T>A]T	0.000702911
C[T>A]A	4.83179e-07
C[T>A]C	1.20385e-06
C[T>A]G	3.19964e-05
C[T>A]T	9.34061e-08
G[T>A]A	6.79643e-07
G[T>A]C	6.5615e-07
G[T>A]G	1.28153e-06
G[T>A]T	8.62855e-07
T[T>A]A	2.27462e-07
T[T>A]C	9.65682e-08
T[T>A]G	7.66899e-07
T[T>A]T	1.53328e-06
A[T>C]A	2.66901e-07
A[T>C]C	4.07511e-12
A[T>C]G	8.66395e-08
A[T>C]T	1.20385e-06
C[T>C]A	2.40523e-09
C[T>C]C	3.02743e-11
C[T>C]G	1.51986e-06
C[T>C]T	1.6082e-09
G[T>C]A	2.275e-06
G[T>C]C	9.79371e-09
G[T>C]G	1.53328e-06
G[T>C]T	2.66901e-07
T[T>C]A	1.85805e-08
T[T>C]C	2.53587e-11
T[T>C]G	1.42098e-07
T[T>C]T	1.08872e-06
A[T>G]A	1.42515e-10
A[T>G]C	3.45791e-17
A[T>G]G	4.36303e-08
A[T>G]T	6.7508e-09
C[T>G]A	3.17237e-11
C[T>G]C	3.48978e-29
C[T>G]G	8.8495e-13
C[T>G]T	2.11434e-07
G[T>G]A	9.19727e-11
G[T>G]C	3.53421e-13
G[T>G]G	4.07511e-12
G[T>G]T	3.12495e-05
T[T>G]A	6.93095e-08
T[T>G]C	1.67308e-13
T[T>G]G	7.0791e-07
T[T>G]T	8.42093e-06
