# Supplementary material for: Mutational spectra are associated with bacterial niche
Source: Nat Commun. 2023 Nov 4;14:7091. doi: 10.1038/s41467-023-42916-w (PMC10625568; doi:10.1038/s41467-023-42916-w)
Supplement: Supplementary file 9 — Supplementary Dataset 6 [file 41467_2023_42916_MOESM9_ESM.xlsx]

## Sheet: Sheet1
Supplementary Data 6. Accession numbers of samples used in mutational spectrum datasets
Accession	Dataset
ERR363346	M_abscessus_DCCs
ERR340573	M_abscessus_DCCs
ERR459758	M_abscessus_DCCs
ERR459759	M_abscessus_DCCs
ERR459760	M_abscessus_DCCs
ERR494956	M_abscessus_DCCs
ERR459829	M_abscessus_DCCs
ERR459830	M_abscessus_DCCs
ERR459922	M_abscessus_DCCs
ERR459929	M_abscessus_DCCs
ERR459854	M_abscessus_DCCs
ERR459936	M_abscessus_DCCs
ERR459937	M_abscessus_DCCs
ERR459938	M_abscessus_DCCs
ERR459939	M_abscessus_DCCs
ERR459855	M_abscessus_DCCs
ERR459941	M_abscessus_DCCs
ERR459966	M_abscessus_DCCs
ERR484980	M_abscessus_DCCs
ERR484981	M_abscessus_DCCs
ERR494942	M_abscessus_DCCs
ERR459761	M_abscessus_DCCs
ERR459762	M_abscessus_DCCs
ERR459763	M_abscessus_DCCs
ERR459842	M_abscessus_DCCs
ERR484984	M_abscessus_DCCs
ERR459784	M_abscessus_DCCs
ERR459785	M_abscessus_DCCs
ERR459786	M_abscessus_DCCs
ERR459787	M_abscessus_DCCs
ERR459788	M_abscessus_DCCs
ERR459789	M_abscessus_DCCs
ERR459791	M_abscessus_DCCs
ERR459792	M_abscessus_DCCs
ERR459812	M_abscessus_DCCs
ERR459813	M_abscessus_DCCs
ERR459822	M_abscessus_DCCs
ERR459825	M_abscessus_DCCs
ERR459826	M_abscessus_DCCs
ERR459827	M_abscessus_DCCs
SRR6871393	M_abscessus_DCCs
SRR6871396	M_abscessus_DCCs
ERR490691	M_abscessus_DCCs
ERR484975	M_abscessus_DCCs
ERR494883	M_abscessus_DCCs
ERR494893	M_abscessus_DCCs
ERR459868	M_abscessus_DCCs
ERR459870	M_abscessus_DCCs
ERR459981	M_abscessus_DCCs
ERR490700	M_abscessus_DCCs
ERR494852	M_abscessus_DCCs
ERR494874	M_abscessus_DCCs
ERR494895	M_abscessus_DCCs
ERR494900	M_abscessus_DCCs
ERR494919	M_abscessus_DCCs
ERR494924	M_abscessus_DCCs
ERR494926	M_abscessus_DCCs
ERR494972	M_abscessus_DCCs
ERR363378	M_abscessus_DCCs
ERR484995	M_abscessus_DCCs
SRR7800415	M_abscessus_DCCs
SRR7800486	M_abscessus_DCCs
SRR7800487	M_abscessus_DCCs
SRR7800630	M_abscessus_DCCs
SRR7800631	M_abscessus_DCCs
SRR7800644	M_abscessus_DCCs
SRR7800647	M_abscessus_DCCs
SRR7800619	M_abscessus_DCCs
SRR7800715	M_abscessus_DCCs
SRR7800668	M_abscessus_DCCs
SRR7800676	M_abscessus_DCCs
SRR7800679	M_abscessus_DCCs
SRR7800673	M_abscessus_DCCs
SRR7800672	M_abscessus_DCCs
SRR7800675	M_abscessus_DCCs
SRR7800478	M_abscessus_DCCs
SRR7800479	M_abscessus_DCCs
SRR7800473	M_abscessus_DCCs
SRR7800474	M_abscessus_DCCs
SRR7800475	M_abscessus_DCCs
SRR7800480	M_abscessus_DCCs
SRR7800430	M_abscessus_DCCs
SRR7800476	M_abscessus_DCCs
SRR7800429	M_abscessus_DCCs
SRR7800435	M_abscessus_DCCs
SRR7800436	M_abscessus_DCCs
SRR7800433	M_abscessus_DCCs
SRR7800434	M_abscessus_DCCs
SRR7800439	M_abscessus_DCCs
SRR7800440	M_abscessus_DCCs
SRR7800437	M_abscessus_DCCs
SRR7800438	M_abscessus_DCCs
SRR7800556	M_abscessus_DCCs
SRR7800708	M_abscessus_DCCs
SRR7800526	M_abscessus_DCCs
SRR7800514	M_abscessus_DCCs
SRR7800516	M_abscessus_DCCs
SRR7800517	M_abscessus_DCCs
SRR7800518	M_abscessus_DCCs
SRR7800519	M_abscessus_DCCs
SRR7800551	M_abscessus_DCCs
SRR7800553	M_abscessus_DCCs
SRR7800602	M_abscessus_DCCs
SRR7800603	M_abscessus_DCCs
SRR7800593	M_abscessus_DCCs
SRR7800596	M_abscessus_DCCs
SRR7800618	M_abscessus_DCCs
SRR7800617	M_abscessus_DCCs
SRR7800627	M_abscessus_DCCs
SRR7800628	M_abscessus_DCCs
SRR7800626	M_abscessus_DCCs
SRR7800624	M_abscessus_DCCs
SRR7800625	M_abscessus_DCCs
SRR7800621	M_abscessus_DCCs
SRR7800665	M_abscessus_DCCs
SRR7800666	M_abscessus_DCCs
SRR7800655	M_abscessus_DCCs
SRR7800656	M_abscessus_DCCs
SRR7800657	M_abscessus_DCCs
SRR7800658	M_abscessus_DCCs
SRR7800659	M_abscessus_DCCs
SRR7800706	M_abscessus_DCCs
SRR7800701	M_abscessus_DCCs
SRR7800705	M_abscessus_DCCs
SRR7800700	M_abscessus_DCCs
SRR7800703	M_abscessus_DCCs
SRR7800697	M_abscessus_DCCs
SRR7800698	M_abscessus_DCCs
SRR7800699	M_abscessus_DCCs
SRR7800409	M_abscessus_DCCs
SRR7800405	M_abscessus_DCCs
SRR7800406	M_abscessus_DCCs
NQRH01	M_abscessus_DCCs
NQRK01	M_abscessus_DCCs
NQRN01	M_abscessus_DCCs
NQRP01	M_abscessus_DCCs
NQRQ01	M_abscessus_DCCs
NQRR01	M_abscessus_DCCs
NQRS01	M_abscessus_DCCs
NQRT01	M_abscessus_DCCs
NQRU01	M_abscessus_DCCs
NQRX01	M_abscessus_DCCs
NQRY01	M_abscessus_DCCs
NQRZ01	M_abscessus_DCCs
NQSA01	M_abscessus_DCCs
NQSB01	M_abscessus_DCCs
NQSC01	M_abscessus_DCCs
NQQY01	M_abscessus_DCCs
NQQZ01	M_abscessus_DCCs
NQRB01	M_abscessus_DCCs
NQRC01	M_abscessus_DCCs
NQRF01	M_abscessus_DCCs
NQRG01	M_abscessus_DCCs
ERR373944	M_abscessus_DCCs
ERR369146	M_abscessus_DCCs
ERR3198402	M_abscessus_DCCs
ERR3198403	M_abscessus_DCCs
ERR3198404	M_abscessus_DCCs
ERR3198405	M_abscessus_DCCs
ERR3198406	M_abscessus_DCCs
ERR3198409	M_abscessus_DCCs
ERR3198415	M_abscessus_DCCs
ERR3198417	M_abscessus_DCCs
ERR3198418	M_abscessus_DCCs
ERR3198419	M_abscessus_DCCs
ERR3198420	M_abscessus_DCCs
ERR3198421	M_abscessus_DCCs
ERR3198422	M_abscessus_DCCs
ERR3198423	M_abscessus_DCCs
ERR3198424	M_abscessus_DCCs
ERR3198425	M_abscessus_DCCs
ERR3198426	M_abscessus_DCCs
ERR3198428	M_abscessus_DCCs
ERR3198429	M_abscessus_DCCs
ERR3198430	M_abscessus_DCCs
ERR3198431	M_abscessus_DCCs
ERR3198432	M_abscessus_DCCs
ERR3198433	M_abscessus_DCCs
ERR3198434	M_abscessus_DCCs
ERR3198435	M_abscessus_DCCs
ERR3198436	M_abscessus_DCCs
ERR3198437	M_abscessus_DCCs
ERR3198438	M_abscessus_DCCs
ERR3198439	M_abscessus_DCCs
ERR3198498	M_abscessus_DCCs
ERR3198499	M_abscessus_DCCs
ERR3198500	M_abscessus_DCCs
ERR3198363	M_abscessus_DCCs
ERR3198364	M_abscessus_DCCs
ERR3198365	M_abscessus_DCCs
ERR3198366	M_abscessus_DCCs
ERR3198368	M_abscessus_DCCs
ERR459793	M_abscessus_DCCs
ERR459794	M_abscessus_DCCs
ERR3198374	M_abscessus_DCCs
ERR3198375	M_abscessus_DCCs
ERR3198370	M_abscessus_DCCs
ERR3198373	M_abscessus_DCCs
ERR3198380	M_abscessus_DCCs
ERR3198381	M_abscessus_DCCs
ERR3198382	M_abscessus_DCCs
ERR3198384	M_abscessus_DCCs
ERR4020109	M_abscessus_DCCs
ERR4020100	M_abscessus_DCCs
ERR4020077	M_abscessus_DCCs
ERR4020084	M_abscessus_DCCs
B_LJ_lib5206_nextseq_n0040_151bp	M_abscessus_DCCs
BE_146_lib4814_nextseq_n0027_151bp_001	M_abscessus_DCCs
BE_289_lib4794_nextseq_n0027_151bp	M_abscessus_DCCs
BE449_lib5556_nextseq_n0047_151bp	M_abscessus_DCCs
BE450_lib5557_nextseq_n0047_151bp	M_abscessus_DCCs
BMG342_TCCTGAGC_GCGTAAGA_L001_001	M_abscessus_DCCs
BMG445_S53_001	M_abscessus_DCCs
BMG550_S54_001	M_abscessus_DCCs
BOT_lib4809_nextseq_n0027_151bp	M_abscessus_DCCs
CP_285_lib4810_nextseq_n0027_151bp	M_abscessus_DCCs
CP186_lib1633_miseq_r0090_301bp_001	M_abscessus_DCCs
CP187_lib5560_nextseq_n0047_151bp	M_abscessus_DCCs
CP241_lib1634_miseq_r0090_301bp	M_abscessus_DCCs
CP242_lib5561_nextseq_n0047_151bp	M_abscessus_DCCs
CP286_lib5562_nextseq_n0047_151bp	M_abscessus_DCCs
CP387_lib5563_nextseq_n0047_151bp	M_abscessus_DCCs
CP410_lib5564_nextseq_n0047_151bp	M_abscessus_DCCs
CP426_lib5565_nextseq_n0047_151bp	M_abscessus_DCCs
CP458_lib5566_nextseq_151bp	M_abscessus_DCCs
CA+124_lib5975_nextseq_n0055_151bp	M_abscessus_DCCs
CA+364_lib5995_nextseq_n0055_151bp	M_abscessus_DCCs
CA+68_lib5978_nextseq_n0055_151bp	M_abscessus_DCCs
DARC_L001_001	M_abscessus_DCCs
DED_09116_lib4798_nextseq_n0027_151bp	M_abscessus_DCCs
DFF431_L002	M_abscessus_DCCs
DFF600_L002	M_abscessus_DCCs
DLV455_L002_001	M_abscessus_DCCs
DLV673_L002	M_abscessus_DCCs
FJ_346_lib4799_nextseq_n0027_151bp	M_abscessus_DCCs
FJ_489_lib5973_nextseq_n0055_151bp	M_abscessus_DCCs
GA293_lib5581_nextseq_n0047_151bp	M_abscessus_DCCs
GA367_lib5582_nextseq_n0047_151bp	M_abscessus_DCCs
GAL01_2012_L001_001	M_abscessus_DCCs
GAL2_1_L001_001	M_abscessus_DCCs
GM_430_lib5976_nextseq_n0055_151bp	M_abscessus_DCCs
GM_513_lib5968_nextseq	M_abscessus_DCCs
GM325_lib5575_nextseq_n0047_151bp	M_abscessus_DCCs
GM397_lib5576_nextseq_n0047_151bp	M_abscessus_DCCs
GM421_lib5577_nextseq_n0047_151bp	M_abscessus_DCCs
GT_204_lib5965_nextseq_n0055_151bp	M_abscessus_DCCs
GT_288_lib5972_nextseq_n0055_151bp	M_abscessus_DCCs
GT_517_lib5966_nextseq_n0055_151bp	M_abscessus_DCCs
LCS595_L002_001	M_abscessus_DCCs
LG300_L002	M_abscessus_DCCs
LG584_L002_001	M_abscessus_DCCs
PM615_L001_001	M_abscessus_DCCs
TRIG102014_L001_001	M_abscessus_DCCs
TRIG13118_L001_001	M_abscessus_DCCs
ERR363355	M_abscessus_DCCs
ERR494936	M_abscessus_DCCs
ERR459986	M_abscessus_DCCs
ERR494835	M_abscessus_DCCs
ERR340559	M_abscessus_DCCs
ERR340567	M_abscessus_DCCs
ERR340569	M_abscessus_DCCs
ERR1081290	M_abscessus_DCCs
ERR1081301	M_abscessus_DCCs
ERR1081294	M_abscessus_DCCs
ERR1081291	M_abscessus_DCCs
ERR1081307	M_abscessus_DCCs
ERR1081295	M_abscessus_DCCs
ERR1081296	M_abscessus_DCCs
SRR6871405	M_abscessus_DCCs
SRR6871407	M_abscessus_DCCs
ERR2759451	M_abscessus_DCCs
ERR114968	M_abscessus_DCCs
ERR114965	M_abscessus_DCCs
ERR114966	M_abscessus_DCCs
ERR114984	M_abscessus_DCCs
ERR115041	M_abscessus_DCCs
M.a_3A_0119	M_abscessus_DCCs
M.a_6G_0125_R	M_abscessus_DCCs
M.a_V06705	M_abscessus_DCCs
CU458896	M_abscessus_DCCs
ERR340539	M_abscessus_DCCs
ERR340555	M_abscessus_DCCs
ERR340556	M_abscessus_DCCs
ERR363282	M_abscessus_DCCs
ERR363283	M_abscessus_DCCs
ERR363285	M_abscessus_DCCs
ERR363286	M_abscessus_DCCs
ERR363287	M_abscessus_DCCs
ERR363288	M_abscessus_DCCs
ERR363289	M_abscessus_DCCs
ERR484965	M_abscessus_DCCs
ERR490698	M_abscessus_DCCs
ERR494838	M_abscessus_DCCs
ERR494853	M_abscessus_DCCs
ERR494854	M_abscessus_DCCs
ERR494966	M_abscessus_DCCs
ERR363290	M_abscessus_DCCs
ERR363291	M_abscessus_DCCs
ERR363292	M_abscessus_DCCs
ERR363293	M_abscessus_DCCs
ERR484970	M_abscessus_DCCs
ERR494850	M_abscessus_DCCs
ERR494902	M_abscessus_DCCs
ERR494903	M_abscessus_DCCs
ERR494935	M_abscessus_DCCs
ERR494937	M_abscessus_DCCs
ERR363298	M_abscessus_DCCs
ERR363299	M_abscessus_DCCs
ERR363300	M_abscessus_DCCs
ERR363301	M_abscessus_DCCs
ERR363302	M_abscessus_DCCs
ERR363303	M_abscessus_DCCs
ERR363304	M_abscessus_DCCs
ERR363305	M_abscessus_DCCs
ERR363306	M_abscessus_DCCs
ERR363307	M_abscessus_DCCs
ERR494855	M_abscessus_DCCs
ERR494857	M_abscessus_DCCs
ERR494858	M_abscessus_DCCs
ERR494860	M_abscessus_DCCs
ERR494870	M_abscessus_DCCs
ERR494880	M_abscessus_DCCs
ERR494884	M_abscessus_DCCs
ERR494886	M_abscessus_DCCs
ERR363308	M_abscessus_DCCs
ERR363309	M_abscessus_DCCs
ERR459869	M_abscessus_DCCs
ERR484968	M_abscessus_DCCs
ERR484977	M_abscessus_DCCs
ERR490676	M_abscessus_DCCs
ERR494862	M_abscessus_DCCs
ERR494909	M_abscessus_DCCs
ERR484958	M_abscessus_DCCs
ERR494905	M_abscessus_DCCs
ERR363339	M_abscessus_DCCs
ERR363410	M_abscessus_DCCs
ERR484989	M_abscessus_DCCs
ERR340535	M_abscessus_DCCs
ERR340527	M_abscessus_DCCs
ERR369291	M_abscessus_DCCs
ERR340511	M_abscessus_DCCs
ERR340516	M_abscessus_DCCs
ERR343209	M_abscessus_DCCs
ERR343227	M_abscessus_DCCs
ERR343240	M_abscessus_DCCs
ERR343187	M_abscessus_DCCs
ERR340530	M_abscessus_DCCs
ERR340522	M_abscessus_DCCs
ERR340526	M_abscessus_DCCs
ERR343226	M_abscessus_DCCs
ERR343236	M_abscessus_DCCs
ERR369333	M_abscessus_DCCs
ERR340492	M_abscessus_DCCs
ERR340499	M_abscessus_DCCs
ERR340500	M_abscessus_DCCs
ERR343244	M_abscessus_DCCs
ERR343245	M_abscessus_DCCs
ERR343246	M_abscessus_DCCs
ERR343247	M_abscessus_DCCs
ERR343248	M_abscessus_DCCs
ERR484949	M_abscessus_DCCs
ERR484952	M_abscessus_DCCs
ERR484955	M_abscessus_DCCs
ERR484996	M_abscessus_DCCs
ERR484950	M_abscessus_DCCs
ERR485000	M_abscessus_DCCs
ERR484961	M_abscessus_DCCs
ERR459971	M_abscessus_DCCs
ERR459970	M_abscessus_DCCs
ERR459974	M_abscessus_DCCs
ERR484992	M_abscessus_DCCs
ERR373987	M_abscessus_DCCs
ERR373997	M_abscessus_DCCs
ERR373989	M_abscessus_DCCs
ERR363419	M_abscessus_DCCs
ERR363443	M_abscessus_DCCs
ERR373993	M_abscessus_DCCs
ERR373994	M_abscessus_DCCs
ERR374026	M_abscessus_DCCs
ERR374004	M_abscessus_DCCs
ERR349280	M_abscessus_DCCs
ERR363436	M_abscessus_DCCs
ERR363411	M_abscessus_DCCs
ERR349285	M_abscessus_DCCs
ERR374016	M_abscessus_DCCs
ERR349281	M_abscessus_DCCs
ERR374020	M_abscessus_DCCs
ERR374023	M_abscessus_DCCs
ERR374027	M_abscessus_DCCs
ERR349290	M_abscessus_DCCs
ERR349291	M_abscessus_DCCs
ERR363415	M_abscessus_DCCs
ERR373975	M_abscessus_DCCs
ERR349295	M_abscessus_DCCs
ERR374035	M_abscessus_DCCs
ERR349276	M_abscessus_DCCs
ERR373995	M_abscessus_DCCs
ERR349277	M_abscessus_DCCs
ERR374000	M_abscessus_DCCs
ERR374001	M_abscessus_DCCs
ERR363454	M_abscessus_DCCs
ERR349293	M_abscessus_DCCs
ERR369167	M_abscessus_DCCs
ERR373972	M_abscessus_DCCs
ERR363425	M_abscessus_DCCs
ERR373983	M_abscessus_DCCs
ERR349274	M_abscessus_DCCs
ERR373965	M_abscessus_DCCs
ERR363458	M_abscessus_DCCs
ERR373951	M_abscessus_DCCs
ERR349268	M_abscessus_DCCs
ERR349278	M_abscessus_DCCs
ERR363412	M_abscessus_DCCs
ERR369165	M_abscessus_DCCs
ERR363441	M_abscessus_DCCs
ERR369166	M_abscessus_DCCs
ERR373959	M_abscessus_DCCs
ERR349269	M_abscessus_DCCs
ERR369164	M_abscessus_DCCs
ERR373980	M_abscessus_DCCs
ERR363433	M_abscessus_DCCs
ERR374032	M_abscessus_DCCs
ERR373964	M_abscessus_DCCs
ERR373967	M_abscessus_DCCs
ERR373974	M_abscessus_DCCs
ERR373968	M_abscessus_DCCs
ERR373977	M_abscessus_DCCs
ERR373969	M_abscessus_DCCs
ERR374017	M_abscessus_DCCs
ERR373982	M_abscessus_DCCs
ERR363254	M_abscessus_DCCs
ERR363244	M_abscessus_DCCs
ERR363246	M_abscessus_DCCs
ERR363428	M_abscessus_DCCs
ERR363250	M_abscessus_DCCs
ERR363331	M_abscessus_DCCs
ERR363330	M_abscessus_DCCs
ERR494845	M_abscessus_DCCs
ERR363380	M_abscessus_DCCs
ERR494925	M_abscessus_DCCs
ERR363332	M_abscessus_DCCs
ERR340570	M_abscessus_DCCs
ERR369153	M_abscessus_DCCs
ERR494912	M_abscessus_DCCs
ERR494920	M_abscessus_DCCs
ERR494927	M_abscessus_DCCs
ERR340571	M_abscessus_DCCs
ERR459814	M_abscessus_DCCs
ERR494851	M_abscessus_DCCs
ERR494932	M_abscessus_DCCs
ERR494843	M_abscessus_DCCs
ERR494849	M_abscessus_DCCs
ERR459978	M_abscessus_DCCs
ERR459985	M_abscessus_DCCs
ERR490674	M_abscessus_DCCs
ERR490699	M_abscessus_DCCs
SRR7800599	M_abscessus_DCCs
SRR7800600	M_abscessus_DCCs
SRR7800640	M_abscessus_DCCs
SRR7800641	M_abscessus_DCCs
SRR7800642	M_abscessus_DCCs
SRR7800629	M_abscessus_DCCs
SRR7800669	M_abscessus_DCCs
SRR7800515	M_abscessus_DCCs
SRR7800549	M_abscessus_DCCs
SRR7800552	M_abscessus_DCCs
SRR7800622	M_abscessus_DCCs
SRR7800412	M_abscessus_DCCs
SRR7800407	M_abscessus_DCCs
ERR369145	M_abscessus_DCCs
ERR369141	M_abscessus_DCCs
ERR369150	M_abscessus_DCCs
ERR3198407	M_abscessus_DCCs
ERR3198408	M_abscessus_DCCs
ERR3198450	M_abscessus_DCCs
ERR3198451	M_abscessus_DCCs
ERR3198452	M_abscessus_DCCs
ERR3198453	M_abscessus_DCCs
ERR3198454	M_abscessus_DCCs
ERR3198455	M_abscessus_DCCs
ERR3198456	M_abscessus_DCCs
ERR3198457	M_abscessus_DCCs
ERR3198458	M_abscessus_DCCs
ERR3198459	M_abscessus_DCCs
ERR3198460	M_abscessus_DCCs
ERR3198461	M_abscessus_DCCs
ERR3198462	M_abscessus_DCCs
ERR3198463	M_abscessus_DCCs
ERR3198464	M_abscessus_DCCs
ERR3198465	M_abscessus_DCCs
ERR3198466	M_abscessus_DCCs
ERR3198467	M_abscessus_DCCs
ERR3198468	M_abscessus_DCCs
ERR3198469	M_abscessus_DCCs
ERR3198470	M_abscessus_DCCs
ERR3198471	M_abscessus_DCCs
ERR3198472	M_abscessus_DCCs
ERR3198473	M_abscessus_DCCs
ERR3198474	M_abscessus_DCCs
ERR3198475	M_abscessus_DCCs
ERR3198476	M_abscessus_DCCs
ERR3198477	M_abscessus_DCCs
ERR3198478	M_abscessus_DCCs
ERR3198479	M_abscessus_DCCs
ERR3198505	M_abscessus_DCCs
ERR3198506	M_abscessus_DCCs
ERR3198507	M_abscessus_DCCs
ERR4020056	M_abscessus_DCCs
ERR4020060	M_abscessus_DCCs
ERR4020075	M_abscessus_DCCs
ERR4020088	M_abscessus_DCCs
ERR4020065	M_abscessus_DCCs
ERR4020096	M_abscessus_DCCs
ERR4020064	M_abscessus_DCCs
ERR4020105	M_abscessus_DCCs
ERR4020114	M_abscessus_DCCs
ERR4020118	M_abscessus_DCCs
ERR4020099	M_abscessus_DCCs
ERR4020117	M_abscessus_DCCs
ERR4020055	M_abscessus_DCCs
ERR4020057	M_abscessus_DCCs
ERR4020068	M_abscessus_DCCs
ERR4020073	M_abscessus_DCCs
FIO_14025_lib4802_nextseq_n0027_151bp	M_abscessus_DCCs
FIO13333_L001_001	M_abscessus_DCCs
GA_374_lib5971_nextseq_n0055_151bp	M_abscessus_DCCs
GA_529_lib5967_nextseq_n0055_151bp	M_abscessus_DCCs
IFR139_L002	M_abscessus_DCCs
IFR471_L002_001	M_abscessus_DCCs
IFR95_L002_001	M_abscessus_DCCs
MM197_L002_001	M_abscessus_DCCs
MM314_L002_001	M_abscessus_DCCs
MM496_L002_001	M_abscessus_DCCs
TE_107_lib4803_nextseq_n0027_151bp	M_abscessus_DCCs
TE_304_lib4796_nextseq_n0027_151bp	M_abscessus_DCCs
TE_391_lib4797_nextseq_n0027_151bp	M_abscessus_DCCs
ERR363353	M_abscessus_DCCs
ERR494877	M_abscessus_DCCs
ERR340560	M_abscessus_DCCs
ERR340563	M_abscessus_DCCs
ERR340565	M_abscessus_DCCs
ERR340568	M_abscessus_DCCs
ERR1081302	M_abscessus_DCCs
ERR1081300	M_abscessus_DCCs
ERR1081308	M_abscessus_DCCs
ERR1081303	M_abscessus_DCCs
ERR1081304	M_abscessus_DCCs
ERR1081299	M_abscessus_DCCs
SRR6871395	M_abscessus_DCCs
SRR6871397	M_abscessus_DCCs
SRR6871400	M_abscessus_DCCs
SRR6871401	M_abscessus_DCCs
SRR6871402	M_abscessus_DCCs
SRR6871403	M_abscessus_DCCs
ERR2759455	M_abscessus_DCCs
ERR2759458	M_abscessus_DCCs
ERR2759460	M_abscessus_DCCs
ERR2524313	M_abscessus_DCCs
ERR2759461	M_abscessus_DCCs
ERR2759464	M_abscessus_DCCs
ERR2759467	M_abscessus_DCCs
ERR490692	M_abscessus_DCCs
ERR494847	M_abscessus_DCCs
ERR115031	M_abscessus_DCCs
ERR115032	M_abscessus_DCCs
ERR115033	M_abscessus_DCCs
ERR115047	M_abscessus_DCCs
ERR115039	M_abscessus_DCCs
ERR114967	M_abscessus_DCCs
ERR115035	M_abscessus_DCCs
ERR114972	M_abscessus_DCCs
ERR114976	M_abscessus_DCCs
ERR114996	M_abscessus_DCCs
ERR115026	M_abscessus_DCCs
ERR115043	M_abscessus_DCCs
ERR115070	M_abscessus_DCCs
ERR114975	M_abscessus_DCCs
ERR114983	M_abscessus_DCCs
ERR114993	M_abscessus_DCCs
ERR114994	M_abscessus_DCCs
ERR115006	M_abscessus_DCCs
ERR115010	M_abscessus_DCCs
ERR115011	M_abscessus_DCCs
ERR115024	M_abscessus_DCCs
ERR115018	M_abscessus_DCCs
ERR115066	M_abscessus_DCCs
ERR115094	M_abscessus_DCCs
ERR115096	M_abscessus_DCCs
ERR115097	M_abscessus_DCCs
ERR119098	M_abscessus_DCCs
ERR119099	M_abscessus_DCCs
ERR340546	M_abscessus_DCCs
ERR340547	M_abscessus_DCCs
ERR340553	M_abscessus_DCCs
ERR363274	M_abscessus_DCCs
ERR363275	M_abscessus_DCCs
ERR363276	M_abscessus_DCCs
ERR363277	M_abscessus_DCCs
ERR363278	M_abscessus_DCCs
ERR494861	M_abscessus_DCCs
ERR494871	M_abscessus_DCCs
ERR494921	M_abscessus_DCCs
ERR494933	M_abscessus_DCCs
ERR494940	M_abscessus_DCCs
ERR484991	M_abscessus_DCCs
ERR494929	M_abscessus_DCCs
ERR494938	M_abscessus_DCCs
ERR494973	M_abscessus_DCCs
ERR363336	M_abscessus_DCCs
ERR363337	M_abscessus_DCCs
ERR363338	M_abscessus_DCCs
ERR363340	M_abscessus_DCCs
ERR363341	M_abscessus_DCCs
ERR369154	M_abscessus_DCCs
ERR363257	M_abscessus_DCCs
ERR363258	M_abscessus_DCCs
ERR363259	M_abscessus_DCCs
ERR337803	M_abscessus_DCCs
ERR340529	M_abscessus_DCCs
ERR340533	M_abscessus_DCCs
ERR363396	M_abscessus_DCCs
ERR340497	M_abscessus_DCCs
ERR343201	M_abscessus_DCCs
ERR343222	M_abscessus_DCCs
ERR363399	M_abscessus_DCCs
ERR343191	M_abscessus_DCCs
ERR343230	M_abscessus_DCCs
ERR369311	M_abscessus_DCCs
ERR369337	M_abscessus_DCCs
ERR343238	M_abscessus_DCCs
ERR369205	M_abscessus_DCCs
ERR369216	M_abscessus_DCCs
ERR369319	M_abscessus_DCCs
ERR340506	M_abscessus_DCCs
ERR343192	M_abscessus_DCCs
ERR343216	M_abscessus_DCCs
ERR343182	M_abscessus_DCCs
ERR363395	M_abscessus_DCCs
ERR343195	M_abscessus_DCCs
ERR343198	M_abscessus_DCCs
ERR343214	M_abscessus_DCCs
ERR343224	M_abscessus_DCCs
ERR351975	M_abscessus_DCCs
ERR363398	M_abscessus_DCCs
ERR369152	M_abscessus_DCCs
ERR369212	M_abscessus_DCCs
ERR369222	M_abscessus_DCCs
ERR369239	M_abscessus_DCCs
ERR369248	M_abscessus_DCCs
ERR369254	M_abscessus_DCCs
ERR369269	M_abscessus_DCCs
ERR369328	M_abscessus_DCCs
ERR369221	M_abscessus_DCCs
ERR340520	M_abscessus_DCCs
ERR369330	M_abscessus_DCCs
ERR369263	M_abscessus_DCCs
ERR343179	M_abscessus_DCCs
ERR351976	M_abscessus_DCCs
ERR369133	M_abscessus_DCCs
ERR369173	M_abscessus_DCCs
ERR369279	M_abscessus_DCCs
ERR337807	M_abscessus_DCCs
ERR343184	M_abscessus_DCCs
ERR369226	M_abscessus_DCCs
ERR369270	M_abscessus_DCCs
ERR484997	M_abscessus_DCCs
ERR485003	M_abscessus_DCCs
ERR484953	M_abscessus_DCCs
ERR484998	M_abscessus_DCCs
ERR485001	M_abscessus_DCCs
ERR484999	M_abscessus_DCCs
ERR485004	M_abscessus_DCCs
ERR484951	M_abscessus_DCCs
ERR484954	M_abscessus_DCCs
ERR459864	M_abscessus_DCCs
ERR363324	M_abscessus_DCCs
ERR494977	M_abscessus_DCCs
ERR494978	M_abscessus_DCCs
ERR373948	M_abscessus_DCCs
ERR363420	M_abscessus_DCCs
ERR374019	M_abscessus_DCCs
ERR349288	M_abscessus_DCCs
ERR373996	M_abscessus_DCCs
ERR374010	M_abscessus_DCCs
ERR374034	M_abscessus_DCCs
ERR373971	M_abscessus_DCCs
ERR374013	M_abscessus_DCCs
ERR349275	M_abscessus_DCCs
ERR363452	M_abscessus_DCCs
ERR373955	M_abscessus_DCCs
ERR363247	M_abscessus_DCCs
ERR363237	M_abscessus_DCCs
ERR363243	M_abscessus_DCCs
ERR363245	M_abscessus_DCCs
ERR484978	M_abscessus_DCCs
ERR494970	M_abscessus_DCCs
ERR494967	M_abscessus_DCCs
ERR494888	M_abscessus_DCCs
SRR7800482	M_abscessus_DCCs
SRR7800410	M_abscessus_DCCs
NQSF01	M_abscessus_DCCs
NQSG01	M_abscessus_DCCs
NQSU01	M_abscessus_DCCs
NQSE01	M_abscessus_DCCs
NQSD01	M_abscessus_DCCs
NQSH01	M_abscessus_DCCs
ERR363430	M_abscessus_DCCs
ERR3198398	M_abscessus_DCCs
ERR4020112	M_abscessus_DCCs
ERR4020116	M_abscessus_DCCs
ERR4020091	M_abscessus_DCCs
ERR4020095	M_abscessus_DCCs
GA245_lib5578_nextseq_n0047_151bp	M_abscessus_DCCs
GA283_lib5579_nextseq_n0047_151bp	M_abscessus_DCCs
GA292_lib5580_nextseq_n0047_151bp	M_abscessus_DCCs
GA368_lib5583_nextseq_n0047_151bp	M_abscessus_DCCs
GA448_lib5584_nextseq_n0047_151bp	M_abscessus_DCCs
ERR1081309	M_abscessus_DCCs
ERR1081292	M_abscessus_DCCs
ERR2759462	M_abscessus_DCCs
ERR473267	M_abscessus_DCCs
ERR340552	M_abscessus_DCCs
ERR340554	M_abscessus_DCCs
ERR363313	M_abscessus_DCCs
ERR363314	M_abscessus_DCCs
ERR363315	M_abscessus_DCCs
ERR494841	M_abscessus_DCCs
ERR494939	M_abscessus_DCCs
ERR494971	M_abscessus_DCCs
ERR363297	M_abscessus_DCCs
ERR494872	M_abscessus_DCCs
ERR494885	M_abscessus_DCCs
ERR494908	M_abscessus_DCCs
ERR494917	M_abscessus_DCCs
ERR363256	M_abscessus_DCCs
ERR369304	M_abscessus_DCCs
ERR459969	M_abscessus_DCCs
ERR363423	M_abscessus_DCCs
ERR459859	M_abscessus_DCCs
ERR459860	M_abscessus_DCCs
ERR459956	M_abscessus_DCCs
ERR459965	M_abscessus_DCCs
ERR494948	M_abscessus_DCCs
ERR494949	M_abscessus_DCCs
ERR494950	M_abscessus_DCCs
ERR494951	M_abscessus_DCCs
ERR484982	M_abscessus_DCCs
ERR484959	M_abscessus_DCCs
ERR494952	M_abscessus_DCCs
ERR494953	M_abscessus_DCCs
ERR484960	M_abscessus_DCCs
ERR494954	M_abscessus_DCCs
ERR494959	M_abscessus_DCCs
ERR494979	M_abscessus_DCCs
SRR7800718	M_abscessus_DCCs
ERR369139	M_abscessus_DCCs
ERR3198504	M_abscessus_DCCs
ERR3198392	M_abscessus_DCCs
9808	M_abscessus_DCCs
M94	M_abscessus_DCCs
ERR363261	M_abscessus_DCCs
ERR369189	M_abscessus_DCCs
ERR343235	M_abscessus_DCCs
ERR494976	M_abscessus_DCCs
ERR363431	M_abscessus_DCCs
ERR373960	M_abscessus_DCCs
ERR373956	M_abscessus_DCCs
ERR459927	M_abscessus_DCCs
ERR459928	M_abscessus_DCCs
ERR459858	M_abscessus_DCCs
ERR459771	M_abscessus_DCCs
ERR459803	M_abscessus_DCCs
ERR459805	M_abscessus_DCCs
ERR459806	M_abscessus_DCCs
ERR459808	M_abscessus_DCCs
ERR459809	M_abscessus_DCCs
ERR459810	M_abscessus_DCCs
ERR494961	M_abscessus_DCCs
ERR494962	M_abscessus_DCCs
ERR494963	M_abscessus_DCCs
ERR484990	M_abscessus_DCCs
ERR484963	M_abscessus_DCCs
ERR490684	M_abscessus_DCCs
ERR494837	M_abscessus_DCCs
ERR490667	M_abscessus_DCCs
ERR490690	M_abscessus_DCCs
ERR490704	M_abscessus_DCCs
ERR494833	M_abscessus_DCCs
ERR494863	M_abscessus_DCCs
ERR494868	M_abscessus_DCCs
ERR484972	M_abscessus_DCCs
ERR494865	M_abscessus_DCCs
ERR494873	M_abscessus_DCCs
ERR494878	M_abscessus_DCCs
ERR494882	M_abscessus_DCCs
ERR494894	M_abscessus_DCCs
ERR484966	M_abscessus_DCCs
ERR490694	M_abscessus_DCCs
ERR494846	M_abscessus_DCCs
ERR494848	M_abscessus_DCCs
ERR494907	M_abscessus_DCCs
ERR494891	M_abscessus_DCCs
ERR1045534	M_abscessus_DCCs
ERR1045551	M_abscessus_DCCs
ERR1045641	M_abscessus_DCCs
ERR1045642	M_abscessus_DCCs
ERR1045643	M_abscessus_DCCs
ERR1045644	M_abscessus_DCCs
ERR1045645	M_abscessus_DCCs
ERR1045646	M_abscessus_DCCs
ERR1045647	M_abscessus_DCCs
ERR1045630	M_abscessus_DCCs
ERR1045648	M_abscessus_DCCs
ERR1045649	M_abscessus_DCCs
ERR1045552	M_abscessus_DCCs
ERR1045650	M_abscessus_DCCs
ERR1045651	M_abscessus_DCCs
ERR1045652	M_abscessus_DCCs
ERR1045653	M_abscessus_DCCs
ERR1045654	M_abscessus_DCCs
ERR1045655	M_abscessus_DCCs
ERR1045656	M_abscessus_DCCs
ERR1045657	M_abscessus_DCCs
ERR1045631	M_abscessus_DCCs
ERR1045658	M_abscessus_DCCs
ERR1045535	M_abscessus_DCCs
ERR1045659	M_abscessus_DCCs
ERR1045660	M_abscessus_DCCs
ERR1045661	M_abscessus_DCCs
ERR1045662	M_abscessus_DCCs
ERR1045663	M_abscessus_DCCs
ERR1045664	M_abscessus_DCCs
ERR1045665	M_abscessus_DCCs
ERR1045666	M_abscessus_DCCs
ERR1045667	M_abscessus_DCCs
ERR1045632	M_abscessus_DCCs
ERR1045553	M_abscessus_DCCs
ERR1045668	M_abscessus_DCCs
ERR1045669	M_abscessus_DCCs
ERR1045670	M_abscessus_DCCs
ERR1045671	M_abscessus_DCCs
ERR1045672	M_abscessus_DCCs
ERR1045673	M_abscessus_DCCs
ERR1045674	M_abscessus_DCCs
ERR1045675	M_abscessus_DCCs
ERR1045676	M_abscessus_DCCs
ERR1045677	M_abscessus_DCCs
ERR1045554	M_abscessus_DCCs
ERR1045633	M_abscessus_DCCs
ERR1045678	M_abscessus_DCCs
ERR1045679	M_abscessus_DCCs
ERR1045680	M_abscessus_DCCs
ERR1045681	M_abscessus_DCCs
ERR1045682	M_abscessus_DCCs
ERR1045683	M_abscessus_DCCs
ERR1045684	M_abscessus_DCCs
ERR1045685	M_abscessus_DCCs
ERR1045686	M_abscessus_DCCs
ERR1045555	M_abscessus_DCCs
ERR1045687	M_abscessus_DCCs
ERR1045634	M_abscessus_DCCs
ERR1045688	M_abscessus_DCCs
ERR1045689	M_abscessus_DCCs
ERR1045690	M_abscessus_DCCs
ERR1045691	M_abscessus_DCCs
ERR1045692	M_abscessus_DCCs
ERR1045693	M_abscessus_DCCs
ERR1045694	M_abscessus_DCCs
ERR1045695	M_abscessus_DCCs
ERR1045556	M_abscessus_DCCs
ERR1045696	M_abscessus_DCCs
ERR1045635	M_abscessus_DCCs
ERR1045697	M_abscessus_DCCs
ERR1045698	M_abscessus_DCCs
ERR1045699	M_abscessus_DCCs
ERR1045700	M_abscessus_DCCs
ERR1045701	M_abscessus_DCCs
ERR1045702	M_abscessus_DCCs
ERR1045703	M_abscessus_DCCs
ERR1045704	M_abscessus_DCCs
ERR1045557	M_abscessus_DCCs
ERR1045705	M_abscessus_DCCs
ERR1045706	M_abscessus_DCCs
ERR1045636	M_abscessus_DCCs
ERR1045707	M_abscessus_DCCs
ERR1045708	M_abscessus_DCCs
ERR1045709	M_abscessus_DCCs
ERR1045710	M_abscessus_DCCs
ERR1045711	M_abscessus_DCCs
ERR1045712	M_abscessus_DCCs
ERR1045713	M_abscessus_DCCs
ERR1045558	M_abscessus_DCCs
ERR1045714	M_abscessus_DCCs
ERR1045715	M_abscessus_DCCs
ERR1045716	M_abscessus_DCCs
ERR1045637	M_abscessus_DCCs
ERR1045717	M_abscessus_DCCs
ERR1045718	M_abscessus_DCCs
ERR1045719	M_abscessus_DCCs
ERR1045720	M_abscessus_DCCs
ERR1045721	M_abscessus_DCCs
ERR1045722	M_abscessus_DCCs
ERR1045559	M_abscessus_DCCs
ERR1215659	M_abscessus_DCCs
ERR1045543	M_abscessus_DCCs
ERR1045560	M_abscessus_DCCs
ERR1045561	M_abscessus_DCCs
ERR1045562	M_abscessus_DCCs
ERR1045536	M_abscessus_DCCs
ERR1045563	M_abscessus_DCCs
ERR1045564	M_abscessus_DCCs
ERR1045565	M_abscessus_DCCs
ERR1045566	M_abscessus_DCCs
ERR1045567	M_abscessus_DCCs
ERR1045568	M_abscessus_DCCs
ERR1045544	M_abscessus_DCCs
ERR1045569	M_abscessus_DCCs
ERR1045570	M_abscessus_DCCs
ERR1045571	M_abscessus_DCCs
ERR1045572	M_abscessus_DCCs
ERR1045537	M_abscessus_DCCs
ERR1045573	M_abscessus_DCCs
ERR1045574	M_abscessus_DCCs
ERR1045575	M_abscessus_DCCs
ERR1045576	M_abscessus_DCCs
ERR1045577	M_abscessus_DCCs
ERR1045545	M_abscessus_DCCs
ERR1045578	M_abscessus_DCCs
ERR1045579	M_abscessus_DCCs
ERR1045580	M_abscessus_DCCs
ERR1045581	M_abscessus_DCCs
ERR1045582	M_abscessus_DCCs
ERR1045538	M_abscessus_DCCs
ERR1045583	M_abscessus_DCCs
ERR1045584	M_abscessus_DCCs
ERR1045585	M_abscessus_DCCs
ERR1045586	M_abscessus_DCCs
ERR1045546	M_abscessus_DCCs
ERR1045587	M_abscessus_DCCs
ERR1045588	M_abscessus_DCCs
ERR1045589	M_abscessus_DCCs
ERR1045590	M_abscessus_DCCs
ERR1045591	M_abscessus_DCCs
ERR1045592	M_abscessus_DCCs
ERR1045539	M_abscessus_DCCs
ERR1045594	M_abscessus_DCCs
ERR1045595	M_abscessus_DCCs
ERR1045547	M_abscessus_DCCs
ERR1045596	M_abscessus_DCCs
ERR1045597	M_abscessus_DCCs
ERR1045598	M_abscessus_DCCs
ERR1045599	M_abscessus_DCCs
ERR1045600	M_abscessus_DCCs
ERR1045601	M_abscessus_DCCs
ERR1045602	M_abscessus_DCCs
ERR1045540	M_abscessus_DCCs
ERR1045603	M_abscessus_DCCs
ERR1045604	M_abscessus_DCCs
ERR1045548	M_abscessus_DCCs
ERR1045605	M_abscessus_DCCs
ERR1045606	M_abscessus_DCCs
ERR1045607	M_abscessus_DCCs
ERR1045608	M_abscessus_DCCs
ERR1045609	M_abscessus_DCCs
ERR1045610	M_abscessus_DCCs
ERR1045611	M_abscessus_DCCs
ERR1045612	M_abscessus_DCCs
ERR1045541	M_abscessus_DCCs
ERR1045613	M_abscessus_DCCs
ERR1045549	M_abscessus_DCCs
ERR1045614	M_abscessus_DCCs
ERR1045615	M_abscessus_DCCs
ERR1045616	M_abscessus_DCCs
ERR1045617	M_abscessus_DCCs
ERR1045618	M_abscessus_DCCs
ERR1045619	M_abscessus_DCCs
ERR1045620	M_abscessus_DCCs
ERR1045621	M_abscessus_DCCs
ERR1045622	M_abscessus_DCCs
ERR1045542	M_abscessus_DCCs
ERR1045550	M_abscessus_DCCs
ERR1045623	M_abscessus_DCCs
ERR1045624	M_abscessus_DCCs
ERR1045625	M_abscessus_DCCs
ERR1045626	M_abscessus_DCCs
ERR1045627	M_abscessus_DCCs
ERR1045628	M_abscessus_DCCs
ERR1045629	M_abscessus_DCCs
ERR1045638	M_abscessus_DCCs
ERR1045639	M_abscessus_DCCs
ERR1045640	M_abscessus_DCCs
SRR7800509	M_abscessus_DCCs
SRR7800426	M_abscessus_DCCs
SRR7800727	M_abscessus_DCCs
SRR7800418	M_abscessus_DCCs
SRR7800421	M_abscessus_DCCs
SRR7800422	M_abscessus_DCCs
SRR7800423	M_abscessus_DCCs
NQPB01	M_abscessus_DCCs
NQQA01	M_abscessus_DCCs
NQQI01	M_abscessus_DCCs
NQOY01	M_abscessus_DCCs
NQOZ01	M_abscessus_DCCs
NQPQ01	M_abscessus_DCCs
NQPS01	M_abscessus_DCCs
NQPY01	M_abscessus_DCCs
NQQD01	M_abscessus_DCCs
NQQE01	M_abscessus_DCCs
NQQG01	M_abscessus_DCCs
NQPF01	M_abscessus_DCCs
NQQH01	M_abscessus_DCCs
NQPG01	M_abscessus_DCCs
NQPH01	M_abscessus_DCCs
NQPI01	M_abscessus_DCCs
NQPK01	M_abscessus_DCCs
NQPV01	M_abscessus_DCCs
NQPX01	M_abscessus_DCCs
NQPZ01	M_abscessus_DCCs
ERR369144	M_abscessus_DCCs
ERR349263	M_abscessus_DCCs
ERR363424	M_abscessus_DCCs
ERR3198410	M_abscessus_DCCs
ERR3198411	M_abscessus_DCCs
ERR3198482	M_abscessus_DCCs
ERR3198483	M_abscessus_DCCs
ERR3198484	M_abscessus_DCCs
ERR3198485	M_abscessus_DCCs
ERR3198486	M_abscessus_DCCs
ERR3198487	M_abscessus_DCCs
ERR3198488	M_abscessus_DCCs
ERR3198489	M_abscessus_DCCs
ERR3198490	M_abscessus_DCCs
ERR3198491	M_abscessus_DCCs
ERR3198492	M_abscessus_DCCs
ERR3198493	M_abscessus_DCCs
ERR3198494	M_abscessus_DCCs
ERR3198495	M_abscessus_DCCs
ERR3198496	M_abscessus_DCCs
ERR3198497	M_abscessus_DCCs
ERR3198501	M_abscessus_DCCs
ERR3198502	M_abscessus_DCCs
ERR3198503	M_abscessus_DCCs
ERR3198383	M_abscessus_DCCs
ERR4020051	M_abscessus_DCCs
ERR4020053	M_abscessus_DCCs
BS_200_lib4795_nextseq_n0027_151bp	M_abscessus_DCCs
BS_222_lib5986_nextseq_n0055_151bp	M_abscessus_DCCs
BS_257_lib5982_nextseq_n0055_151bp	M_abscessus_DCCs
BS_297_lib4801_nextseq_n0027_151bp	M_abscessus_DCCs
BS422_lib5551_nextseq_n0047_151bp	M_abscessus_DCCs
BS441_lib5552_nextseq_n0047_151bp	M_abscessus_DCCs
BS472_lib5553_nextseq_n0047_151bp	M_abscessus_DCCs
BS485_lib5554_nextseq_n0047_151bp	M_abscessus_DCCs
BS504_lib5555_nextseq_n0047_151bp	M_abscessus_DCCs
CP7_lib1632_miseq_r0090_301bp	M_abscessus_DCCs
ERR494910	M_abscessus_DCCs
ERR1081312	M_abscessus_DCCs
SRR6871392	M_abscessus_DCCs
ERR115003	M_abscessus_DCCs
ERR115023	M_abscessus_DCCs
ERR115036	M_abscessus_DCCs
ERR115050	M_abscessus_DCCs
ERR115019	M_abscessus_DCCs
ERR115108	M_abscessus_DCCs
ERR119106	M_abscessus_DCCs
ERR114987	M_abscessus_DCCs
ERR115100	M_abscessus_DCCs
ERR115022	M_abscessus_DCCs
ERR114969	M_abscessus_DCCs
ERR114985	M_abscessus_DCCs
ERR115037	M_abscessus_DCCs
ERR115045	M_abscessus_DCCs
ERR115048	M_abscessus_DCCs
ERR115056	M_abscessus_DCCs
ERR115060	M_abscessus_DCCs
ERR115068	M_abscessus_DCCs
ERR115078	M_abscessus_DCCs
ERR115105	M_abscessus_DCCs
ERR115061	M_abscessus_DCCs
ERR115062	M_abscessus_DCCs
ERR115065	M_abscessus_DCCs
ERR115074	M_abscessus_DCCs
ERR115084	M_abscessus_DCCs
ERR115085	M_abscessus_DCCs
ERR115044	M_abscessus_DCCs
ERR115051	M_abscessus_DCCs
ERR115055	M_abscessus_DCCs
ERR115059	M_abscessus_DCCs
ERR115069	M_abscessus_DCCs
ERR115080	M_abscessus_DCCs
ERR115083	M_abscessus_DCCs
ERR115101	M_abscessus_DCCs
ERR115107	M_abscessus_DCCs
ERR119082	M_abscessus_DCCs
ERR119083	M_abscessus_DCCs
ERR119084	M_abscessus_DCCs
ERR119085	M_abscessus_DCCs
ERR119086	M_abscessus_DCCs
ERR119087	M_abscessus_DCCs
ERR119088	M_abscessus_DCCs
ERR119089	M_abscessus_DCCs
ERR119096	M_abscessus_DCCs
ERR115072	M_abscessus_DCCs
ERR115089	M_abscessus_DCCs
ERR115092	M_abscessus_DCCs
ERR115090	M_abscessus_DCCs
ERR115012	M_abscessus_DCCs
ERR115013	M_abscessus_DCCs
ERR115021	M_abscessus_DCCs
ERR115071	M_abscessus_DCCs
ERR115075	M_abscessus_DCCs
ERR115087	M_abscessus_DCCs
ERR115088	M_abscessus_DCCs
ERR119104	M_abscessus_DCCs
ERR119105	M_abscessus_DCCs
ERR115038	M_abscessus_DCCs
ERR115042	M_abscessus_DCCs
ERR115064	M_abscessus_DCCs
ERR115067	M_abscessus_DCCs
ERR115073	M_abscessus_DCCs
ERR115076	M_abscessus_DCCs
ERR115082	M_abscessus_DCCs
ERR119101	M_abscessus_DCCs
ERR114970	M_abscessus_DCCs
ERR114971	M_abscessus_DCCs
ERR114973	M_abscessus_DCCs
ERR114980	M_abscessus_DCCs
ERR114981	M_abscessus_DCCs
ERR114982	M_abscessus_DCCs
ERR114988	M_abscessus_DCCs
ERR114989	M_abscessus_DCCs
ERR114990	M_abscessus_DCCs
ERR114991	M_abscessus_DCCs
ERR114992	M_abscessus_DCCs
ERR114995	M_abscessus_DCCs
ERR114998	M_abscessus_DCCs
ERR115001	M_abscessus_DCCs
ERR115009	M_abscessus_DCCs
ERR115014	M_abscessus_DCCs
ERR115015	M_abscessus_DCCs
ERR115016	M_abscessus_DCCs
ERR115053	M_abscessus_DCCs
ERR115086	M_abscessus_DCCs
ERR115093	M_abscessus_DCCs
ERR115098	M_abscessus_DCCs
ERR115099	M_abscessus_DCCs
ERR119090	M_abscessus_DCCs
ERR119091	M_abscessus_DCCs
ERR119092	M_abscessus_DCCs
ERR119093	M_abscessus_DCCs
ERR119094	M_abscessus_DCCs
ERR119108	M_abscessus_DCCs
ERR369168	M_abscessus_DCCs
ERR369169	M_abscessus_DCCs
ERR369170	M_abscessus_DCCs
ERR473268	M_abscessus_DCCs
ERR473269	M_abscessus_DCCs
ERR473270	M_abscessus_DCCs
ERR473274	M_abscessus_DCCs
ERR473275	M_abscessus_DCCs
ERR473276	M_abscessus_DCCs
M.a_2B_0307	M_abscessus_DCCs
M.a_47J26	M_abscessus_DCCs
M.a_1S_153_0915	M_abscessus_DCCs
AUVF01	M_abscessus_DCCs
CRM-0020	M_abscessus_DCCs
GO_06	M_abscessus_DCCs
M18	M_abscessus_DCCs
M.a_082312_2258	M_abscessus_DCCs
M.a_091912_2455	M_abscessus_DCCs
ERR340548	M_abscessus_DCCs
ERR363312	M_abscessus_DCCs
ERR490677	M_abscessus_DCCs
ERR490678	M_abscessus_DCCs
ERR490679	M_abscessus_DCCs
ERR490687	M_abscessus_DCCs
ERR363262	M_abscessus_DCCs
ERR369309	M_abscessus_DCCs
ERR369290	M_abscessus_DCCs
ERR369292	M_abscessus_DCCs
ERR330849	M_abscessus_DCCs
ERR337814	M_abscessus_DCCs
ERR363381	M_abscessus_DCCs
ERR369192	M_abscessus_DCCs
ERR369193	M_abscessus_DCCs
ERR369200	M_abscessus_DCCs
ERR369201	M_abscessus_DCCs
ERR369203	M_abscessus_DCCs
ERR369204	M_abscessus_DCCs
ERR369207	M_abscessus_DCCs
ERR369208	M_abscessus_DCCs
ERR369213	M_abscessus_DCCs
ERR369219	M_abscessus_DCCs
ERR369249	M_abscessus_DCCs
ERR369179	M_abscessus_DCCs
ERR369256	M_abscessus_DCCs
ERR369257	M_abscessus_DCCs
ERR369282	M_abscessus_DCCs
ERR369284	M_abscessus_DCCs
ERR369289	M_abscessus_DCCs
ERR363385	M_abscessus_DCCs
ERR363405	M_abscessus_DCCs
ERR369177	M_abscessus_DCCs
ERR369178	M_abscessus_DCCs
ERR369303	M_abscessus_DCCs
ERR343180	M_abscessus_DCCs
ERR369324	M_abscessus_DCCs
ERR369325	M_abscessus_DCCs
ERR369326	M_abscessus_DCCs
ERR343223	M_abscessus_DCCs
ERR351973	M_abscessus_DCCs
ERR369186	M_abscessus_DCCs
ERR369187	M_abscessus_DCCs
ERR369308	M_abscessus_DCCs
ERR340517	M_abscessus_DCCs
ERR369198	M_abscessus_DCCs
ERR343241	M_abscessus_DCCs
ERR369275	M_abscessus_DCCs
ERR363400	M_abscessus_DCCs
ERR369211	M_abscessus_DCCs
ERR369220	M_abscessus_DCCs
ERR369236	M_abscessus_DCCs
ERR369238	M_abscessus_DCCs
ERR369274	M_abscessus_DCCs
ERR369276	M_abscessus_DCCs
ERR369278	M_abscessus_DCCs
ERR369262	M_abscessus_DCCs
ERR369300	M_abscessus_DCCs
ERR330847	M_abscessus_DCCs
ERR343193	M_abscessus_DCCs
ERR343194	M_abscessus_DCCs
ERR459972	M_abscessus_DCCs
ERR349272	M_abscessus_DCCs
ERR373992	M_abscessus_DCCs
SRR7800460	M_abscessus_DCCs
SRR7800461	M_abscessus_DCCs
SRR7800462	M_abscessus_DCCs
SRR7800463	M_abscessus_DCCs
SRR7800468	M_abscessus_DCCs
NQPA01	M_abscessus_DCCs
NQPC01	M_abscessus_DCCs
NQPD01	M_abscessus_DCCs
NQPE01	M_abscessus_DCCs
NQPO01	M_abscessus_DCCs
NQPR01	M_abscessus_DCCs
NQPT01	M_abscessus_DCCs
NQPW01	M_abscessus_DCCs
NQQF01	M_abscessus_DCCs
NREJ01	M_abscessus_DCCs
ERR3198397	M_abscessus_DCCs
ERR4020089	M_abscessus_DCCs
ERR363348	M_abscessus_DCCs
ERR363349	M_abscessus_DCCs
ERR363350	M_abscessus_DCCs
ERR363351	M_abscessus_DCCs
SRR6871404	M_abscessus_DCCs
ERR2759465	M_abscessus_DCCs
ERR2524314	M_abscessus_DCCs
ERR363434	M_abscessus_DCCs
M148	M_abscessus_DCCs
M154	M_abscessus_DCCs
M156	M_abscessus_DCCs
M172	M_abscessus_DCCs
ERR340537	M_abscessus_DCCs
ERR340549	M_abscessus_DCCs
ERR340494	M_abscessus_DCCs
ERR363329	M_abscessus_DCCs
SRR7800510	M_abscessus_DCCs
SRR7800508	M_abscessus_DCCs
SRR7800504	M_abscessus_DCCs
SRR7800729	M_abscessus_DCCs
SRR7800726	M_abscessus_DCCs
SRR7800724	M_abscessus_DCCs
SRR7800725	M_abscessus_DCCs
SRR7800723	M_abscessus_DCCs
SRR7800416	M_abscessus_DCCs
SRR7800417	M_abscessus_DCCs
SRR7800420	M_abscessus_DCCs
SRR7800424	M_abscessus_DCCs
SRR7800425	M_abscessus_DCCs
ERR3198441	M_abscessus_DCCs
ERR3198442	M_abscessus_DCCs
ERR3198443	M_abscessus_DCCs
ERR3198444	M_abscessus_DCCs
ERR3198445	M_abscessus_DCCs
ERR3198446	M_abscessus_DCCs
ERR3198447	M_abscessus_DCCs
ERR3198448	M_abscessus_DCCs
ERR3198449	M_abscessus_DCCs
ERR459798	M_abscessus_DCCs
ERR4020097	M_abscessus_DCCs
ERR4020103	M_abscessus_DCCs
ERR4020087	M_abscessus_DCCs
BERN_11158_lib4806_nextseq_n0027_151bp	M_abscessus_DCCs
BERN_11194_lib5979_nextseq_n0055_151bp	M_abscessus_DCCs
BERN_11216_lib4807_nextseq_n0027_151bp	M_abscessus_DCCs
NOV_11006_lib4808_nextseq_n0027_151bp	M_abscessus_DCCs
JRMD01	M_abscessus_DCCs
ERR340542	M_abscessus_DCCs
ERR340544	M_abscessus_DCCs
ERR340551	M_abscessus_DCCs
ERR363320	M_abscessus_DCCs
ERR363440	M_abscessus_DCCs
ERR374028	M_abscessus_DCCs
ERR363427	M_abscessus_DCCs
ERR373970	M_abscessus_DCCs
ERR363429	M_abscessus_DCCs
ERR373966	M_abscessus_DCCs
ERR373958	M_abscessus_DCCs
ERR373981	M_abscessus_DCCs
ERR374011	M_abscessus_DCCs
ERR373988	M_abscessus_DCCs
ERR369209	M_abscessus_environmental
SRR7800449	M_abscessus_environmental
SRR7800532	M_abscessus_environmental
SRR7800711	M_abscessus_environmental
NQUP01	M_abscessus_environmental
CECC12020_L001_001	M_abscessus_environmental
CECC25082015_L001_001	M_abscessus_environmental
SRR6871394	M_abscessus_environmental
ERR337811	M_abscessus_environmental
ERR369277	M_abscessus_environmental
ERR373986	M_abscessus_environmental
ERR373976	M_abscessus_environmental
ERR363439	M_abscessus_environmental
ERR363344	M_abscessus_environmental
ERR484948	M_abscessus_environmental
NQTT01	M_abscessus_environmental
NQTV01	M_abscessus_environmental
ERR459833	M_abscessus_environmental
ERR459834	M_abscessus_environmental
ERR459835	M_abscessus_environmental
ERR459836	M_abscessus_environmental
ERR459837	M_abscessus_environmental
ERR459838	M_abscessus_environmental
ERR459839	M_abscessus_environmental
ERR459920	M_abscessus_environmental
ERR459921	M_abscessus_environmental
ERR494965	M_abscessus_environmental
ERR459853	M_abscessus_environmental
ERR459856	M_abscessus_environmental
ERR459957	M_abscessus_environmental
ERR459958	M_abscessus_environmental
ERR459959	M_abscessus_environmental
ERR459861	M_abscessus_environmental
ERR459862	M_abscessus_environmental
ERR459863	M_abscessus_environmental
ERR484979	M_abscessus_environmental
ERR459772	M_abscessus_environmental
ERR459773	M_abscessus_environmental
ERR459774	M_abscessus_environmental
ERR459775	M_abscessus_environmental
ERR459776	M_abscessus_environmental
ERR459777	M_abscessus_environmental
ERR459778	M_abscessus_environmental
ERR459779	M_abscessus_environmental
ERR459780	M_abscessus_environmental
ERR459781	M_abscessus_environmental
ERR459782	M_abscessus_environmental
ERR459783	M_abscessus_environmental
ERR459843	M_abscessus_environmental
ERR459828	M_abscessus_environmental
ERR459848	M_abscessus_environmental
ERR459849	M_abscessus_environmental
ERR459850	M_abscessus_environmental
ERR459851	M_abscessus_environmental
ERR459852	M_abscessus_environmental
SRR7800712	M_abscessus_environmental
SRR7800713	M_abscessus_environmental
SRR7800477	M_abscessus_environmental
SRR7800512	M_abscessus_environmental
SRR7800464	M_abscessus_environmental
NQTW01	M_abscessus_environmental
NQTX01	M_abscessus_environmental
NQUA01	M_abscessus_environmental
NQUG01	M_abscessus_environmental
NQUE01	M_abscessus_environmental
NQUH01	M_abscessus_environmental
NQUU01	M_abscessus_environmental
NQUW01	M_abscessus_environmental
NQUB01	M_abscessus_environmental
NQUV01	M_abscessus_environmental
NQUX01	M_abscessus_environmental
NQUC01	M_abscessus_environmental
NQUD01	M_abscessus_environmental
NQUL01	M_abscessus_environmental
NQUN01	M_abscessus_environmental
NQUK01	M_abscessus_environmental
NQUQ01	M_abscessus_environmental
NQUT01	M_abscessus_environmental
NQUS01	M_abscessus_environmental
NQSN01	M_abscessus_environmental
NQSO01	M_abscessus_environmental
NQSP01	M_abscessus_environmental
NQTZ01	M_abscessus_environmental
NQUF01	M_abscessus_environmental
NQSI01	M_abscessus_environmental
NQSK01	M_abscessus_environmental
NQSJ01	M_abscessus_environmental
NQUJ01	M_abscessus_environmental
NQUM01	M_abscessus_environmental
NQSR01	M_abscessus_environmental
NQSS01	M_abscessus_environmental
NQSQ01	M_abscessus_environmental
NQUI01	M_abscessus_environmental
NQUO01	M_abscessus_environmental
NQSX01	M_abscessus_environmental
NQTI01	M_abscessus_environmental
NQSZ01	M_abscessus_environmental
NQTK01	M_abscessus_environmental
NQRV01	M_abscessus_environmental
NQST01	M_abscessus_environmental
NQTA01	M_abscessus_environmental
NQTN01	M_abscessus_environmental
NQTY01	M_abscessus_environmental
NQUR01	M_abscessus_environmental
NQUY01	M_abscessus_environmental
NQTU01	M_abscessus_environmental
ERR363448	M_abscessus_environmental
ERR373943	M_abscessus_environmental
ERR363450	M_abscessus_environmental
ERR369148	M_abscessus_environmental
ERR363459	M_abscessus_environmental
ERR3198412	M_abscessus_environmental
ERR3198416	M_abscessus_environmental
ERR3198388	M_abscessus_environmental
ERR4020101	M_abscessus_environmental
ERR4020086	M_abscessus_environmental
ERR4020098	M_abscessus_environmental
ERR4020081	M_abscessus_environmental
ERR4020090	M_abscessus_environmental
ERR4020102	M_abscessus_environmental
ERR4020120	M_abscessus_environmental
ERR4020062	M_abscessus_environmental
ERR4020069	M_abscessus_environmental
MA401_L002_001	M_abscessus_environmental
MA543_L002_001	M_abscessus_environmental
OAC418_L002_001	M_abscessus_environmental
OAC468_L001_001	M_abscessus_environmental
QE221_S1_L001_001	M_abscessus_environmental
ERR1081288	M_abscessus_environmental
ERR1081293	M_abscessus_environmental
SRR6871399	M_abscessus_environmental
ERR2524312	M_abscessus_environmental
ERR2759459	M_abscessus_environmental
M93	M_abscessus_environmental
ERR343186	M_abscessus_environmental
ERR343189	M_abscessus_environmental
ERR369329	M_abscessus_environmental
ERR349283	M_abscessus_environmental
ERR373990	M_abscessus_environmental
ERR373991	M_abscessus_environmental
ERR374003	M_abscessus_environmental
ERR374009	M_abscessus_environmental
ERR374025	M_abscessus_environmental
ERR349284	M_abscessus_environmental
ERR363407	M_abscessus_environmental
ERR373961	M_abscessus_environmental
ERR363432	M_abscessus_environmental
ERR373954	M_abscessus_environmental
ERR374002	M_abscessus_environmental
ERR373963	M_abscessus_environmental
ERR349271	M_abscessus_environmental
ERR373984	M_abscessus_environmental
ERR340574	M_abscessus_environmental
ERR494916	M_abscessus_environmental
ERR494922	M_abscessus_environmental
ERR494931	M_abscessus_environmental
ERR490689	M_abscessus_environmental
ERR494896	M_abscessus_environmental
ERR363379	M_abscessus_environmental
ERR363333	M_abscessus_environmental
SRR7800489	M_abscessus_environmental
SRR7800560	M_abscessus_environmental
SRR7800639	M_abscessus_environmental
SRR7800633	M_abscessus_environmental
SRR7800645	M_abscessus_environmental
SRR7800683	M_abscessus_environmental
SRR7800714	M_abscessus_environmental
SRR7800717	M_abscessus_environmental
SRR7800719	M_abscessus_environmental
SRR7800677	M_abscessus_environmental
SRR7800678	M_abscessus_environmental
SRR7800696	M_abscessus_environmental
SRR7800403	M_abscessus_environmental
SRR7800404	M_abscessus_environmental
SRR7800465	M_abscessus_environmental
NQQJ01	M_abscessus_environmental
NQQK01	M_abscessus_environmental
NQQL01	M_abscessus_environmental
NQQM01	M_abscessus_environmental
NQQN01	M_abscessus_environmental
NQQO01	M_abscessus_environmental
NQQP01	M_abscessus_environmental
NQQQ01	M_abscessus_environmental
NQQR01	M_abscessus_environmental
NQQS01	M_abscessus_environmental
NQQT01	M_abscessus_environmental
NQQU01	M_abscessus_environmental
NQQV01	M_abscessus_environmental
NQQW01	M_abscessus_environmental
NQQX01	M_abscessus_environmental
NQSL01	M_abscessus_environmental
ERR363438	M_abscessus_environmental
ERR369138	M_abscessus_environmental
ERR3198480	M_abscessus_environmental
ERR3198378	M_abscessus_environmental
ERR3198379	M_abscessus_environmental
ERR3198372	M_abscessus_environmental
ERR3198387	M_abscessus_environmental
ERR4020078	M_abscessus_environmental
ERR4020083	M_abscessus_environmental
ERR4020085	M_abscessus_environmental
ERR4020058	M_abscessus_environmental
ERR4020063	M_abscessus_environmental
ERR4020066	M_abscessus_environmental
EPG497_L002_001	M_abscessus_environmental
EPG530_L002	M_abscessus_environmental
PAL_11199_lib4817_nextseq_n0027_151bp	M_abscessus_environmental
PAL_12004_lib4818_nextseq_n0027_151bp	M_abscessus_environmental
SR414_S55_001	M_abscessus_environmental
SR476_L001_001	M_abscessus_environmental
VM512_S51_001	M_abscessus_environmental
ERR340566	M_abscessus_environmental
ERR473271	M_abscessus_environmental
ERR473272	M_abscessus_environmental
ERR473273	M_abscessus_environmental
MVDX01	M_abscessus_environmental
ERR340541	M_abscessus_environmental
ERR340543	M_abscessus_environmental
ERR363279	M_abscessus_environmental
ERR363280	M_abscessus_environmental
ERR363281	M_abscessus_environmental
ERR494864	M_abscessus_environmental
ERR494866	M_abscessus_environmental
ERR494906	M_abscessus_environmental
ERR494913	M_abscessus_environmental
ERR494890	M_abscessus_environmental
ERR363255	M_abscessus_environmental
ERR340493	M_abscessus_environmental
ERR343183	M_abscessus_environmental
ERR340512	M_abscessus_environmental
ERR340501	M_abscessus_environmental
ERR340502	M_abscessus_environmental
ERR340503	M_abscessus_environmental
ERR343212	M_abscessus_environmental
ERR343228	M_abscessus_environmental
ERR343229	M_abscessus_environmental
ERR343232	M_abscessus_environmental
ERR343233	M_abscessus_environmental
ERR351970	M_abscessus_environmental
ERR351974	M_abscessus_environmental
ERR369267	M_abscessus_environmental
ERR369272	M_abscessus_environmental
ERR369273	M_abscessus_environmental
ERR369283	M_abscessus_environmental
ERR369293	M_abscessus_environmental
ERR369314	M_abscessus_environmental
ERR369315	M_abscessus_environmental
ERR369323	M_abscessus_environmental
ERR369336	M_abscessus_environmental
ERR369338	M_abscessus_environmental
ERR369339	M_abscessus_environmental
ERR343239	M_abscessus_environmental
ERR343242	M_abscessus_environmental
ERR343243	M_abscessus_environmental
ERR351979	M_abscessus_environmental
ERR343205	M_abscessus_environmental
ERR343207	M_abscessus_environmental
ERR343208	M_abscessus_environmental
ERR484956	M_abscessus_environmental
ERR369214	M_abscessus_environmental
ERR369215	M_abscessus_environmental
ERR369217	M_abscessus_environmental
ERR340521	M_abscessus_environmental
ERR343218	M_abscessus_environmental
ERR374012	M_abscessus_environmental
ERR349282	M_abscessus_environmental
ERR373949	M_abscessus_environmental
ERR374024	M_abscessus_environmental
ERR374033	M_abscessus_environmental
ERR349273	M_abscessus_environmental
ERR363418	M_abscessus_environmental
ERR349289	M_abscessus_environmental
ERR363435	M_abscessus_environmental
ERR374036	M_abscessus_environmental
ERR373999	M_abscessus_environmental
ERR373962	M_abscessus_environmental
ERR374008	M_abscessus_environmental
ERR363414	M_abscessus_environmental
ERR349270	M_abscessus_environmental
ERR363249	M_abscessus_environmental
ERR459979	M_abscessus_environmental
ERR494898	M_abscessus_environmental
ERR494918	M_abscessus_environmental
ERR363334	M_abscessus_environmental
SRR7800709	M_abscessus_environmental
SRR7800591	M_abscessus_environmental
SRR7800592	M_abscessus_environmental
SRR7800594	M_abscessus_environmental
SRR7800595	M_abscessus_environmental
SRR7800660	M_abscessus_environmental
SRR7800661	M_abscessus_environmental
SRR7800662	M_abscessus_environmental
ERR3198401	M_abscessus_environmental
ERR3198413	M_abscessus_environmental
ERR3198481	M_abscessus_environmental
ERR4020108	M_abscessus_environmental
ERR4020079	M_abscessus_environmental
ERR4020082	M_abscessus_environmental
ERR4020104	M_abscessus_environmental
ERR4020092	M_abscessus_environmental
ERR4020107	M_abscessus_environmental
ERR4020052	M_abscessus_environmental
ERR4020072	M_abscessus_environmental
ERR4020076	M_abscessus_environmental
ERR363361	M_abscessus_environmental
ERR363362	M_abscessus_environmental
ERR363363	M_abscessus_environmental
ERR363364	M_abscessus_environmental
ERR363356	M_abscessus_environmental
ERR1081311	M_abscessus_environmental
ERR340538	M_abscessus_environmental
ERR363269	M_abscessus_environmental
ERR363270	M_abscessus_environmental
ERR363271	M_abscessus_environmental
ERR494899	M_abscessus_environmental
ERR363268	M_abscessus_environmental
ERR363260	M_abscessus_environmental
ERR363264	M_abscessus_environmental
ERR363266	M_abscessus_environmental
ERR459976	M_abscessus_environmental
ERR343204	M_abscessus_environmental
ERR340505	M_abscessus_environmental
ERR343219	M_abscessus_environmental
ERR343234	M_abscessus_environmental
ERR351971	M_abscessus_environmental
ERR340510	M_abscessus_environmental
ERR343185	M_abscessus_environmental
ERR369180	M_abscessus_environmental
ERR369188	M_abscessus_environmental
ERR369229	M_abscessus_environmental
ERR369232	M_abscessus_environmental
ERR369253	M_abscessus_environmental
ERR369281	M_abscessus_environmental
ERR369296	M_abscessus_environmental
ERR369320	M_abscessus_environmental
ERR369340	M_abscessus_environmental
ERR343175	M_abscessus_environmental
ERR369230	M_abscessus_environmental
ERR369250	M_abscessus_environmental
ERR369251	M_abscessus_environmental
ERR369252	M_abscessus_environmental
ERR369258	M_abscessus_environmental
ERR369302	M_abscessus_environmental
ERR369310	M_abscessus_environmental
ERR363403	M_abscessus_environmental
ERR485002	M_abscessus_environmental
ERR459865	M_abscessus_environmental
ERR459973	M_abscessus_environmental
ERR349267	M_abscessus_environmental
ERR373952	M_abscessus_environmental
ERR373973	M_abscessus_environmental
ERR363408	M_abscessus_environmental
ERR363241	M_abscessus_environmental
ERR330752	M_abscessus_environmental
SRR7800488	M_abscessus_environmental
SRR7800490	M_abscessus_environmental
SRR7800491	M_abscessus_environmental
SRR7800493	M_abscessus_environmental
SRR7800524	M_abscessus_environmental
SRR7800634	M_abscessus_environmental
SRR7800635	M_abscessus_environmental
SRR7800636	M_abscessus_environmental
SRR7800637	M_abscessus_environmental
SRR7800638	M_abscessus_environmental
SRR7800643	M_abscessus_environmental
SRR7800680	M_abscessus_environmental
SRR7800707	M_abscessus_environmental
SRR7800470	M_abscessus_environmental
SRR7800471	M_abscessus_environmental
SRR7800513	M_abscessus_environmental
SRR7800623	M_abscessus_environmental
NQTL01	M_abscessus_environmental
NQRE01	M_abscessus_environmental
NQSM01	M_abscessus_environmental
ERR4020094	M_abscessus_environmental
ERR4020113	M_abscessus_environmental
BENC_10241_lib5981_nextseq_n0055_151bp	M_abscessus_environmental
BS_258_lib4811_nextseq_n0027_151bp	M_abscessus_environmental
BS_365_lib5993_nextseq_n0055_151bp	M_abscessus_environmental
BS_366_lib4812_nextseq_n0027_151bp	M_abscessus_environmental
ERR1081297	M_abscessus_environmental
M152	M_abscessus_environmental
ERR494941	M_abscessus_environmental
ERR363267	M_abscessus_environmental
ERR369242	M_abscessus_environmental
ERR363321	M_abscessus_environmental
ERR374005	M_abscessus_environmental
ERR363416	M_abscessus_environmental
VM214_S49_001	M_abscessus_environmental
ERR1081298	M_abscessus_environmental
JRME01	M_abscessus_environmental
ERR369175	M_abscessus_environmental
ERR343213	M_abscessus_environmental
ERR343220	M_abscessus_environmental
ERR343199	M_abscessus_environmental
ERR343206	M_abscessus_environmental
ERR343210	M_abscessus_environmental
ERR343215	M_abscessus_environmental
ERR369194	M_abscessus_environmental
ERR369195	M_abscessus_environmental
ERR369196	M_abscessus_environmental
ERR369199	M_abscessus_environmental
ERR369210	M_abscessus_environmental
ERR369285	M_abscessus_environmental
ERR369297	M_abscessus_environmental
ERR369298	M_abscessus_environmental
ERR369299	M_abscessus_environmental
ERR369318	M_abscessus_environmental
ERR369332	M_abscessus_environmental
ERR363402	M_abscessus_environmental
ERR363406	M_abscessus_environmental
ERR369223	M_abscessus_environmental
ERR369231	M_abscessus_environmental
ML566_L002	M_abscessus_environmental
ERR369181	M_abscessus_environmental
ERR369172	M_abscessus_environmental
ERR369176	M_abscessus_environmental
ERR369233	M_abscessus_environmental
ERR369235	M_abscessus_environmental
ERR369245	M_abscessus_environmental
ERR369255	M_abscessus_environmental
ERR369264	M_abscessus_environmental
SRR7800527	M_abscessus_environmental
SRR7800716	M_abscessus_environmental
SRR7800722	M_abscessus_environmental
SRR7800728	M_abscessus_environmental
SRR7800731	M_abscessus_environmental
ERR3198376	M_abscessus_environmental
ERR3198377	M_abscessus_environmental
PE_239_lib5992_nextseq_n0055_151bp	M_abscessus_environmental
PE_500_lib5970_nextseq_n0055_151bp	M_abscessus_environmental
ERR363357	M_abscessus_environmental
ERR363358	M_abscessus_environmental
CF	M_abscessus_environmental
ERR363377	M_abscessus_environmental
SRR7800557	M_abscessus_environmental
SRR7800408	M_abscessus_environmental
NQTC01	M_abscessus_environmental
NQTS01	M_abscessus_environmental
NQTE01	M_abscessus_environmental
ERR369142	M_abscessus_environmental
ERR369135	M_abscessus_environmental
ERR3198386	M_abscessus_environmental
ERR3198395	M_abscessus_environmental
SPIN08200_L001_001	M_abscessus_environmental
SRR6871408	M_abscessus_environmental
ERR2759447	M_abscessus_environmental
ERR340536	M_abscessus_environmental
ERR349292	M_abscessus_environmental
ERR374018	M_abscessus_environmental
ERR373953	M_abscessus_environmental
ERR484983	M_abscessus_environmental
SRR7800554	M_abscessus_environmental
NQTO01	M_abscessus_environmental
NQTH01	M_abscessus_environmental
NQTB01	M_abscessus_environmental
NQTM01	M_abscessus_environmental
NQSW01	M_abscessus_environmental
NQTQ01	M_abscessus_environmental
NQSY01	M_abscessus_environmental
ERR4020080	M_abscessus_environmental
ERR4020115	M_abscessus_environmental
ERR2759453	M_abscessus_environmental
ERR2759457	M_abscessus_environmental
ERR484987	M_abscessus_environmental
ERR459815	M_abscessus_environmental
ERR459816	M_abscessus_environmental
ERR459817	M_abscessus_environmental
ERR494964	M_abscessus_environmental
ERR459818	M_abscessus_environmental
ERR459819	M_abscessus_environmental
ERR459820	M_abscessus_environmental
ERR459821	M_abscessus_environmental
SRR6871398	M_abscessus_environmental
SRR6871406	M_abscessus_environmental
ERR494842	M_abscessus_environmental
SRR7800649	M_abscessus_environmental
SRR7800547	M_abscessus_environmental
SRR7800548	M_abscessus_environmental
SRR7800550	M_abscessus_environmental
SRR7800558	M_abscessus_environmental
SRR7800559	M_abscessus_environmental
ERR4020070	M_abscessus_environmental
ERR4020111	M_abscessus_environmental
ERR340557	M_abscessus_environmental
ERR363323	M_abscessus_environmental
ERR363252	M_abscessus_environmental
ERR363345	M_abscessus_environmental
ERR363342	M_abscessus_environmental
ERR459811	M_abscessus_environmental
ERR490680	M_abscessus_environmental
ERR490693	M_abscessus_environmental
NQRL01	M_abscessus_environmental
NQRA01	M_abscessus_environmental
NQRD01	M_abscessus_environmental
NQRO01	M_abscessus_environmental
NQRW01	M_abscessus_environmental
NQRM01	M_abscessus_environmental
NQRJ01	M_abscessus_environmental
ERR369140	M_abscessus_environmental
ERR3198400	M_abscessus_environmental
ERR3198427	M_abscessus_environmental
ERR459795	M_abscessus_environmental
ERR459796	M_abscessus_environmental
ERR459844	M_abscessus_environmental
ERR459845	M_abscessus_environmental
ERR4020061	M_abscessus_environmental
SG_256_lib4816_nextseq_n0027_151bp	M_abscessus_environmental
SG_407_lib5969_nextseq_151bp	M_abscessus_environmental
SG_70_lib4815_nextseq_n0027_151bp	M_abscessus_environmental
ERR494901	M_abscessus_environmental
ERR494911	M_abscessus_environmental
ERR490671	M_abscessus_environmental
ERR490675	M_abscessus_environmental
ERR490683	M_abscessus_environmental
ERR490688	M_abscessus_environmental
ERR490701	M_abscessus_environmental
ERR494836	M_abscessus_environmental
ERR1081305	M_abscessus_environmental
ERR2759454	M_abscessus_environmental
ERR340550	M_abscessus_environmental
ERR363310	M_abscessus_environmental
ERR459984	M_abscessus_environmental
ERR490697	M_abscessus_environmental
ERR494834	M_abscessus_environmental
ERR494904	M_abscessus_environmental
ERR340513	M_abscessus_environmental
ERR340528	M_abscessus_environmental
ERR351978	M_abscessus_environmental
ERR343177	M_abscessus_environmental
ERR363384	M_abscessus_environmental
ERR363325	M_abscessus_environmental
ERR363251	M_abscessus_environmental
ERR363240	M_abscessus_environmental
SRR7800702	M_abscessus_environmental
NQTG01	M_abscessus_environmental
NQTR01	M_abscessus_environmental
NQSV01	M_abscessus_environmental
NQTJ01	M_abscessus_environmental
NQTP01	M_abscessus_environmental
NQTD01	M_abscessus_environmental
ERR3198371	M_abscessus_environmental
ERR4020067	M_abscessus_environmental
ERR4020093	M_abscessus_environmental
CAPP_12092014_lib5980_nextseq_n0055_151bp	M_abscessus_environmental
CAPP2015_lib5558_nextseq_n0047_151bp	M_abscessus_environmental
ERR1081310	M_abscessus_environmental
ERR340495	M_abscessus_environmental
ERR340496	M_abscessus_environmental
ERR459967	M_abscessus_environmental
ERR459790	M_abscessus_environmental
SRR7800674	M_abscessus_environmental
SRR7800597	M_abscessus_environmental
SRR7800598	M_abscessus_environmental
SRR7800411	M_abscessus_environmental
NQTF01	M_abscessus_environmental
BARB12289_L001_001	M_abscessus_environmental
CGI439_L002_001	M_abscessus_environmental
CGI457_L002	M_abscessus_environmental
MONT14240_L001_001	M_abscessus_environmental
ERR363444	M_abscessus_environmental
ERR373998	M_abscessus_environmental
ERR349287	M_abscessus_environmental
ERR363413	M_abscessus_environmental
ERR349294	M_abscessus_environmental
ERR374031	M_abscessus_environmental
ERR363417	M_abscessus_environmental
ERR363409	M_abscessus_environmental
ERR340518	M_abscessus_environmental
ERR459831	M_abscessus_environmental
ERR459832	M_abscessus_environmental
ERR459923	M_abscessus_environmental
ERR459924	M_abscessus_environmental
ERR459925	M_abscessus_environmental
ERR459926	M_abscessus_environmental
SRR7800736	M_abscessus_environmental
NQPL01	M_abscessus_environmental
ROCH4_1_L001_001	M_abscessus_environmental
ERR484993	M_abscessus_environmental
ERR484994	M_abscessus_environmental
ERR459857	M_abscessus_environmental
ERR459942	M_abscessus_environmental
ERR459943	M_abscessus_environmental
ERR459944	M_abscessus_environmental
ERR459945	M_abscessus_environmental
ERR459946	M_abscessus_environmental
ERR459947	M_abscessus_environmental
ERR459948	M_abscessus_environmental
ERR459949	M_abscessus_environmental
ERR459950	M_abscessus_environmental
ERR459951	M_abscessus_environmental
ERR459952	M_abscessus_environmental
ERR459953	M_abscessus_environmental
ERR459823	M_abscessus_environmental
ERR494958	M_abscessus_environmental
NQPM01	M_abscessus_environmental
N_3B_lib5205_nextseq_n0040_151bp	M_abscessus_environmental
N_LJ_lib5204_nextseq_n0040_151bp	M_abscessus_environmental
NL100_L002_001	M_abscessus_environmental
NL141_L002_001	M_abscessus_environmental
NL47_S56_001	M_abscessus_environmental
ERR340564	M_abscessus_environmental
M115	M_abscessus_environmental
ERR369294	M_abscessus_environmental
ERR343202	M_abscessus_environmental
ERR373985	M_abscessus_environmental
ERR373978	M_abscessus_environmental
ERR374030	M_abscessus_environmental
ERR363248	M_abscessus_environmental
ERR363242	M_abscessus_environmental
ERR3198399	M_abscessus_environmental
ERR1081289	M_abscessus_environmental
ERR494875	M_abscessus_environmental
ERR459982	M_abscessus_environmental
ERR494859	M_abscessus_environmental
ERR494915	M_abscessus_environmental
ERR3198414	M_abscessus_environmental
CIP108297	M_abscessus_environmental
ERR3198440	M_abscessus_environmental
ERR340558	M_abscessus_environmental
ERR2759449	M_abscessus_environmental
ERR340540	M_abscessus_environmental
ERR363294	M_abscessus_environmental
ERR363295	M_abscessus_environmental
ERR363296	M_abscessus_environmental
ERR490682	M_abscessus_environmental
ERR490696	M_abscessus_environmental
ERR490702	M_abscessus_environmental
ERR494928	M_abscessus_environmental
ERR369301	M_abscessus_environmental
ERR369312	M_abscessus_environmental
ERR369335	M_abscessus_environmental
ERR369247	M_abscessus_environmental
ERR369197	M_abscessus_environmental
ERR484957	M_abscessus_environmental
ERR363394	M_abscessus_environmental
ERR363389	M_abscessus_environmental
ERR363386	M_abscessus_environmental
ERR363390	M_abscessus_environmental
ERR363387	M_abscessus_environmental
ERR363388	M_abscessus_environmental
ERR363383	M_abscessus_environmental
ERR369237	M_abscessus_environmental
ERR369241	M_abscessus_environmental
ERR369246	M_abscessus_environmental
ERR363391	M_abscessus_environmental
ERR363392	M_abscessus_environmental
SRR7800419	M_abscessus_environmental
ERR363359	M_abscessus_environmental
ERR363360	M_abscessus_environmental
M.a_5s_0817	M_abscessus_environmental
ERR374006	M_abscessus_environmental
ERR374029	M_abscessus_environmental
50594	M_abscessus_environmental
ERR363442	M_abscessus_environmental
ERR3198367	M_abscessus_environmental
M139	M_abscessus_environmental
ERR373979	M_abscessus_environmental
ERR459824	M_abscessus_environmental
SRR7800443	M_abscessus_environmental
SRR7800466	M_abscessus_environmental
SRR7800467	M_abscessus_environmental
SRR7800481	M_abscessus_environmental
SRR7800483	M_abscessus_environmental
SRR7800528	M_abscessus_environmental
SRR7800601	M_abscessus_environmental
SRR7800730	M_abscessus_environmental
SRR7800511	M_abscessus_environmental
SRR7800431	M_abscessus_environmental
NQOX01	M_abscessus_environmental
NQPJ01	M_abscessus_environmental
NQPN01	M_abscessus_environmental
NQPP01	M_abscessus_environmental
NQPU01	M_abscessus_environmental
NQQB01	M_abscessus_environmental
ERR363422	M_abscessus_environmental
ERR459797	M_abscessus_environmental
ERR459846	M_abscessus_environmental
ERR459847	M_abscessus_environmental
ERR3198385	M_abscessus_environmental
ERR3198389	M_abscessus_environmental
ERR3198391	M_abscessus_environmental
ERR3198393	M_abscessus_environmental
ERR3198394	M_abscessus_environmental
ERR4020054	M_abscessus_environmental
ERR4020059	M_abscessus_environmental
[truncated: 15,690 more rows]
