# Supplementary material for: Mutational spectra are associated with bacterial niche
Source: Nat Commun. 2023 Nov 4;14:7091. doi: 10.1038/s41467-023-42916-w (PMC10625568; doi:10.1038/s41467-023-42916-w)
Supplement: Supplementary file 11 — Supplementary Dataset 8 [file 41467_2023_42916_MOESM11_ESM.xlsx]

## Sheet: Sheet1
Supplementary Data 8. Summary of linear models
Linear models comparing phylogeny with phylogeny+niche across all SBS spectra
Mutation type	Degrees of freedom	F-statistic	Benjamini-Hochberg corrected p-value	Gain in R2
C>A	8	3.381	0.0044205	0.0616
C>G	8	1.2567	0.34032	0.0069
C>T	8	8.727	2.679e-07	0.1266
T>A	8	3.6736	0.003104	0.0559
T>C	8	13.769	2.916e-10	0.2116
T>G	8	0.5378	0.8233	-0.0197
Linear models comparing phylogeny with phylogeny+lung/environment
Mutation type	Degrees of freedom	F-statistic	Benjamini-Hochberg corrected p-value	Gain in R2
C>A	1	14.252	0.0006902	0.0459
C>G	1	7.79	0.0102945	0.0212
C>T	1	45.639	1.32e-08	0.1055
T>A	1	0.1864	0.6674	-0.0029
T>C	1	71.489	2.436e-11	0.1797
T>G	1	1.4344	0.28236	0.0022
Linear models comparing phylogeny with phylogeny+URT/non-URT
Mutation type	Degrees of freedom	F-statistic	Benjamini-Hochberg corrected p-value	Gain in R2
C>A	1	0.329	0.7776	0.0176
C>G	1	0.3915	0.7776	-0.0055
C>T	1	0.3352	0.7776	0.0324
T>A	1	15.03	0.001494	0.0411
T>C	1	0.2104	0.7776	0.0256
T>G	1	0.0331	0.8562	0.0295
