# Supplementary material for: Mutational spectra are associated with bacterial niche
Source: Nat Commun. 2023 Nov 4;14:7091. doi: 10.1038/s41467-023-42916-w (PMC10625568; doi:10.1038/s41467-023-42916-w)
Supplement: Supplementary file 13 — Source Data [file 41467_2023_42916_MOESM13_ESM.xlsx]

## Sheet: Figure 1
Figure 1	UMAP coordinates
	Spectrum	X	Y	Group
	M_abscessus_DCCs	-1.74438	2.66661	Lung mycobacteria
	M_abscessus_environmental	-1.95067	4.07611	Environmental
	M_tuberculosis_lineage1	-1.55156	1.52448	Lung mycobacteria
	M_tuberculosis_lineage2	-1.29823	2.34599	Lung mycobacteria
	M_tuberculosis_lineage3	-1.51264	2.05161	Lung mycobacteria
	M_tuberculosis_lineage4	-1.43032	1.85577	Lung mycobacteria
	M_tuberculosis_lineage5	-1.46351	1.52593	Lung mycobacteria
	M_tuberculosis_lineage6	-1.56814	1.09224	Lung mycobacteria
	M_tuberculosis_lineage7	-1.62847	1.87592	Lung mycobacteria
	M_tuberculosis_orygis	-1.78142	3.27432	Lung mycobacteria
	M_tuberculosis_caprae	-1.97083	2.93388	Lung mycobacteria
	M_tuberculosis_bovis	-1.84874	2.52682	Lung mycobacteria
	M_canettii	-2.11398	3.99164	Environmental
	M_leprae	0.908173	-1.46356	Other
	M_avium	-2.13953	3.79135	Environmental
	M_intracellulare	-1.85353	3.86209	Environmental
	M_chimaera	-2.04107	3.52326	Environmental
	M_kansasii_non_MKMC	-2.32055	4.014	Environmental
	M_kansasii_MKMC	-1.86531	3.49096	Environmental
	P_aeruginosa_ST17	-0.821353	1.72658	Pseudomonas
	P_aeruginosa_ST111	-0.838846	2.1099	Pseudomonas
	P_aeruginosa_ST146	-0.991928	0.435567	Pseudomonas
	P_aeruginosa_ST175	-0.986469	2.19164	Pseudomonas
	P_aeruginosa_ST253	-1.44239	2.43648	Pseudomonas
	B_cenocepacia_ECs	-1.37752	3.09383	B. cenocepacia ECs
	B_pseudomallei_group1	-2.20559	3.69156	Environmental
	B_pseudomallei_group2	-1.74902	4.738	Environmental
	B_pseudomallei_group3	-1.74496	4.73228	Environmental
	B_pseudomallei_group4	-1.7934	4.70069	Environmental
	B_pseudomallei_group5	-1.67253	4.70856	Environmental
	S_pneumoniae_GPSC1	2.37011	-1.10455	Streptococcus
	S_pneumoniae_GPSC2	2.63017	-1.10037	Streptococcus
	S_pneumoniae_GPSC3	2.85196	-1.28274	Streptococcus
	S_pneumoniae_GPSC6	2.79293	-1.56113	Streptococcus
	S_pneumoniae_GPSC54	3.37942	-1.23998	Streptococcus
	S_agalactiae_CC1	3.27797	-1.5522	Streptococcus
	S_agalactiae_CC10	3.03169	-1.5131	Streptococcus
	S_agalactiae_CC17	3.05501	-1.00658	Streptococcus
	S_agalactiae_CC19	3.47513	-1.30451	Streptococcus
	S_agalactiae_CC23	3.48362	-1.3101	Streptococcus
	S_equi	1.81401	-2.24717	Other
	S_pyogenes_phylogroup0	2.76306	-1.81128	Streptococcus
	S_pyogenes_phylogroup1	2.53394	-2.00797	Streptococcus
	S_pyogenes_phylogroup2	2.96776	-1.32287	Streptococcus
	S_pyogenes_phylogroup3	2.29484	-1.16943	Streptococcus
	S_aureus_ST22	1.52422	-2.30992	Staphylococcus
	S_aureus_ST239	1.39341	-2.08892	Staphylococcus
	S_aureus_ST772	1.75037	-1.91237	Staphylococcus
	S_aureus_CC398	1.42582	-1.58738	Staphylococcus
	S_epidermidis_groupA	0.95795	-2.00472	Staphylococcus
	S_epidermidis_groupB	0.639804	-2.46183	Staphylococcus
	S_epidermidis_groupC	0.782728	-2.26265	Staphylococcus
	S_haemolyticus	0.965975	-1.89669	Staphylococcus
	S_typhimurium	-1.07283	-0.852206	Other
	E_faecalis_pp2	1.00173	-0.995898	Enterococcus
	E_faecalis_pp6	0.447311	-0.682111	Enterococcus
	E_faecalis_pp7	0.624249	-0.993681	Enterococcus
	C_jejuni_cluster2	1.15131	-4.83551	Campylobacter
	C_jejuni_cluster5	1.24101	-4.69119	Campylobacter
	C_jejuni_cluster6	1.32161	-4.96263	Campylobacter
	C_jejuni_cluster7	1.22087	-4.78528	Campylobacter
	C_jejuni_cluster8	1.15358	-4.64592	Campylobacter
	K_pneumoniae_ST11	-0.981004	0.0149973	Klebsiella
	K_pneumoniae_ST23	-0.712467	0.193499	Klebsiella
	K_pneumoniae_ST101	-0.419349	0.134914	Klebsiella
	K_pneumoniae_ST147	-0.527419	-0.104575	Klebsiella
	K_pneumoniae_ST258_512	-0.587039	-0.00576994	Klebsiella
	N_gonorrhoea	-2.5524	3.66046	Other
	N_meningitidis_cluster1	0.984026	-2.7815	Other
	N_meningitidis_cluster2	-0.0549646	-2.03818	Other
	N_meningitidis_urethritis	-0.212089	-1.84595	Other
	L_pneumophila_ST1	1.34509	-1.59007	Other
	L_pneumophila_environmental	0.74754	-2.71684	Other
	Y_pestis	-0.786582	-0.246151	Other
	C_acnes	-1.33338	2.71946	Other
	E_coli_lineage11	-0.85106	-1.47239	E. coli
	E_coli_lineage12	-0.740042	-1.39264	E. coli
	E_coli_lineage14	-1.00331	-1.38755	E. coli
	E_coli_lineage34	-1.0429	-0.967212	E. coli
	S_sonnei_lineage1	-1.18512	-1.56735	E. coli
	S_sonnei_lineage2	-1.24157	-1.62266	E. coli
	S_sonnei_lineage3	-1.23552	-1.61174	E. coli
	S_flexneri_PG3	-0.925242	-1.11994	E. coli
	H_influenzae_Hib	0.862762	-2.27447	Other

## Sheet: Figure 2b
Figure 2b	Mutational signatures for DNA repair genes
	Substitution	P. aeruginosa mutS	P. aeruginosa mutL	B. cenocepacia mutS	B. cenocepacia mutL
	A[C>A]A	0.000836143	0	0	0
	A[C>A]C	0.000431245	0.000539687	0.000524659	0
	A[C>A]G	0.000807409	0.00256634	0.000262329	0.000462469
	A[C>A]T	0	0.000391466	0.00157398	0
	C[C>A]A	0.00059777	0.000376648	0.00297619	0.000982697
	C[C>A]C	0.00045787	0.000263774	0.00131165	0.00147315
	C[C>A]G	0.00133315	0.00134133	0.00434509	0.000764171
	C[C>A]T	0.000334259	0.00126056	0	0.00141751
	G[C>A]A	0.00132031	0.00123081	0.000786988	0.000571956
	G[C>A]C	0.000860853	0.00102571	0.00154535	0.00108872
	G[C>A]G	0.00167615	0.000893991	0.00157398	0.000735291
	G[C>A]T	0.000769409	0.000891568	0.000786988	0.000109487
	T[C>A]A	0.00138461	0.000788526	0	0.000327118
	T[C>A]C	0.00063501	0.000716075	0.00157398	0.000327118
	T[C>A]G	0.00162485	0.00141947	0.00207001	0.000626252
	T[C>A]T	0.00102123	0.00349492	0.00484112	0.000545197
	A[C>G]A	0.000678472	0.00183833	0.00198413	0.00141841
	A[C>G]C	0.00161885	0.00209164	0.000524659	0.00198523
	A[C>G]G	0.00115036	0.00235345	0	0.000491796
	A[C>G]T	0.00142396	0.000302206	0.00297619	0.000328461
	C[C>G]A	0.000568525	0.000326078	0	0
	C[C>G]C	0.000438548	0.000539687	0	0.00247657
	C[C>G]G	0.000705137	0.000936443	0.00151672	0.00171452
	C[C>G]T	0.000401371	0.00115367	0.000786988	0.00256444
	G[C>G]A	0.000431094	0.00106777	0	0.000163783
	G[C>G]C	0.00235101	0.00184903	0.00230371	0.00193651
	G[C>G]G	0.00103539	0.000730136	0.000524659	0.000709875
	G[C>G]T	0.00164689	0.000971487	0.00151672	0.000328461
	T[C>G]A	0.000707841	0.000326078	0.000786988	0.00169078
	T[C>G]C	0.000643417	0.000953987	0.00236097	0.00130981
	T[C>G]G	0.000421857	8.15e-05	0.00125439	0.000328013
	T[C>G]T	0.000147649	0.00188324	0	0.00147405
	A[C>T]A	0.0256032	0.0335325	0.0119526	0.0103173
	A[C>T]C	0.0303816	0.0334246	0.00781263	0.00962872
	A[C>T]G	0.0290184	0.0290341	0.011986	0.0146783
	A[C>T]T	0.00529553	0.00360415	0.00455017	0.0055008
	C[C>T]A	0.0218512	0.0226251	0.010932	0.00971955
	C[C>T]C	0.0522472	0.0504665	0.0239719	0.0143358
	C[C>T]G	0.0581797	0.0552921	0.0215204	0.0248314
	C[C>T]T	0.0102663	0.0103558	0.00384906	0.00732057
	G[C>T]A	0.0275684	0.0282093	0.0164456	0.0115957
	G[C>T]C	0.0490542	0.0486366	0.026476	0.0205375
	G[C>T]G	0.0426473	0.0384724	0.0186634	0.0183052
	G[C>T]T	0.0105065	0.0120224	0.00720209	0.0059936
	T[C>T]A	0.0150649	0.0103704	0.00752167	0.00745726
	T[C>T]C	0.0185708	0.0189972	0.0059477	0.0130702
	T[C>T]G	0.024559	0.0206021	0.0105551	0.0118388
	T[C>T]T	0.00642545	0.00279681	0.00248016	0.00405787
	A[T>A]A	0.00152305	0	0	0
	A[T>A]C	0.00109172	0.000564972	0	0.000491349
	A[T>A]G	0.000486592	0	0	0.00122317
	A[T>A]T	0.000641916	0	0.00297619	0.00152789
	C[T>A]A	0.000492126	0	0	0
	C[T>A]C	0.000397697	0	0.00151672	0.000491796
	C[T>A]G	0.00128425	0.000705244	0	0.000436157
	C[T>A]T	0.000221631	0.00142534	0.0014881	0.000327118
	G[T>A]A	0.000489716	0	0	0
	G[T>A]C	0.000304207	0.000538086	0.000524659	0.000164231
	G[T>A]G	0.00102011	0.00130965	0	0.00103442
	G[T>A]T	9.35e-05	0.000326078	0.000786988	0
	T[T>A]A	0.000724841	0.00583804	0	0
	T[T>A]C	0.000558757	0.000564972	0	0.000924937
	T[T>A]G	0.000326477	0	0	0.000436157
	T[T>A]T	0.00028006	0.00192308	0	0
	A[T>C]A	0.0154164	0.0184405	0.0128541	0.0121529
	A[T>C]C	0.0123655	0.0137784	0.0131498	0.0179607
	A[T>C]G	0.0138436	0.0164985	0.0210004	0.0159428
	A[T>C]T	0.00961559	0.0101098	0	0.00529983
	C[T>C]A	0.0286554	0.0203981	0.0266238	0.0478094
	C[T>C]C	0.0210172	0.0238184	0.0385572	0.0253773
	C[T>C]G	0.045243	0.0423637	0.0741383	0.0706678
	C[T>C]T	0.0247879	0.0211063	0.0396352	0.0346085
	G[T>C]A	0.0883169	0.0938178	0.110707	0.146426
	G[T>C]C	0.0611302	0.0639055	0.0942611	0.0877121
	G[T>C]G	0.103502	0.0957161	0.199807	0.19448
	G[T>C]T	0.0711933	0.0771348	0.0822658	0.0695074
	T[T>C]A	0.00710025	0.00716116	0.00577125	0.00479773
	T[T>C]C	0.00750602	0.00604428	0.0120765	0.015504
	T[T>C]G	0.00407553	0.00384712	0.0110845	0.00605193
	T[T>C]T	0.00517525	0.00430448	0	0.00620655
	A[T>G]A	0	0	0	0
	A[T>G]C	0.000368254	0.000151103	0.000524659	0.00125552
	A[T>G]G	0.000223157	0.00144318	0.0014881	0.00122317
	A[T>G]T	0.000408097	0	0.00297619	0.000328461
	C[T>G]A	0.000184547	0.00154887	0	0
	C[T>G]C	0.000430744	0.000885584	0.00300482	0.000875001
	C[T>G]G	0.000642747	0.000263774	0.000524659	0.000981354
	C[T>G]T	0.000704683	0.000326078	0.000786988	0.000383205
	G[T>G]A	0.000314674	0.00265175	0	0.00163783
	G[T>G]C	0.00237509	0.00259683	0.00536578	0.00319126
	G[T>G]G	0.00197806	0.00138088	0.00204138	0.00142154
	G[T>G]T	0.000926791	0.000326078	0.0014881	0.00180116
	T[T>G]A	0.00436715	0	0	0
	T[T>G]C	0.000541388	0.00148891	0	0.00136199
	T[T>G]G	0.000581345	0.000326078	0	0.000436157
	T[T>G]T	0.00137281	0.00192308	0	0

## Sheet: Figure 2c
Figure 2c	Mutational signatures for DNA repair genes
	Substitution	P. aeruginosa mutY	P. aeruginosa mutM	P. aeruginosa mutT	P. aeruginosa PA4172	P. aeruginosa ung	M. abscessus ung	M. abscessus nth	M. leprae nth	P. aeruginosa xthA
	A[C>A]A	0.00384929	0.0068306	0.00769231	0	0	0	0.00455878	0.00266904	0.00266525
	A[C>A]C	0.00358344	0	0.00923077	0	0.000864241	0	0.0035819	0	0.0021322
	A[C>A]G	0.00575857	0.000979112	0	0	0	0	0.00325627	0	0
	A[C>A]T	0.00635593	0.00819672	0	0	0	0	0.00195376	0	0.00319829
	C[C>A]A	0.0177431	0.000652742	0	0.0299003	0	0	0.00162813	0	0.0010661
	C[C>A]C	0.0563292	0.00163185	0	0.0631229	0	0	0.00423315	0.0022242	0.00373134
	C[C>A]G	0.0519154	0.000326371	0.00461538	0.0863787	0	0.00118343	0.00260501	0	0.0266525
	C[C>A]T	0.0699374	0.00611722	0	0.106312	0.000907267	0	0.00130251	0	0.0010661
	G[C>A]A	0.00541002	0.000652742	0.0107692	0.0365448	0	0	0.00162813	0.00311388	0
	G[C>A]C	0.0167692	0.00273224	0	0.0465116	0	0	0.00293064	0	0.000533049
	G[C>A]G	0.0173545	0.00636272	0.00769231	0.0431894	0	0	0.00227939	0	0.0234542
	G[C>A]T	0.0168984	0.0106459	0	0.0232558	0	0	0.00195376	0	0.0010661
	T[C>A]A	0.0240972	0	0.00615385	0.0631229	0	0	0	0.0044484	0.0021322
	T[C>A]C	0.0245425	0.00409836	0	0.136213	0	0	0.00195376	0	0
	T[C>A]G	0.0345298	0.0033041	0.00153846	0.149502	0	0	0.00293064	0.00266904	0.0122601
	T[C>A]T	0.0562543	0	0	0.169435	0	0	0.0035819	0.00355872	0
	A[C>G]A	0	0.112304	0	0	0	0.00591716	0.00293064	0	0
	A[C>G]C	0.00577765	0.162575	0.00923077	0	0	0	0.00162813	0	0.00426439
	A[C>G]G	0.00180736	0.105114	0.00461538	0	0	0.0035503	0.00097688	0	0
	A[C>G]T	0.0085145	0.07765	0.00923077	0	0	0.00710059	0	0	0.00319829
	C[C>G]A	0.00204767	0.000652742	0.00923077	0	0	0	0	0	0
	C[C>G]C	0.00242053	0.0186657	0	0	0	0.0035503	0.00325627	0	0
	C[C>G]G	0.00176554	0.00226436	0	0	0	0.00118343	0.00162813	0.00133452	0
	C[C>G]T	0.00211864	0.00387597	0	0	0	0	0.00130251	0	0.0010661
	G[C>G]A	0	0.00518145	0.00307692	0	0.000864308	0	0	0.00177936	0
	G[C>G]C	0.00239292	0.0286651	0.00615385	0	0	0.0035503	0.00195376	0	0.00159915
	G[C>G]G	0	0.012116	0	0	0	0.00473373	0.00162813	0.00133452	0
	G[C>G]T	0.00154485	0.00501684	0.00307692	0	0	0	0.00195376	0	0.00373134
	T[C>G]A	0	0	0	0	0	0	0.00227939	0	0
	T[C>G]C	0.00289574	0.000979112	0	0	0	0	0.00195376	0	0
	T[C>G]G	0	0.00581395	0.00153846	0	0.000340628	0.00473373	0.00227939	0.00133452	0.000533049
	T[C>G]T	0.0086256	0	0	0	0	0	0.0035819	0	0
	A[C>T]A	0.0144416	0.0201106	0	0	0.106864	0.0934911	0.087268	0.115658	0.0197228
	A[C>T]C	0.0311248	0.00913838	0.00615385	0	0.0403551	0.035503	0.0631716	0.0600534	0.0149254
	A[C>T]G	0.0102222	0.0110734	0.00769231	0	0.212487	0.112426	0.110062	0.0253559	0.0170576
	A[C>T]T	0.0151756	0.00391645	0.00923077	0	0.0166507	0.0449704	0.0182351	0.00311388	0.0159915
	C[C>T]A	0.00931558	0.00620104	0.00615385	0.00664452	0.0731672	0.043787	0.0267014	0.128114	0.0229211
	C[C>T]C	0.00600282	0.00893328	0.00769231	0	0.0433215	0.0556213	0.0188864	0.080516	0.0191898
	C[C>T]G	0.0596911	0.0197146	0.00461538	0.00996678	0.0961062	0.0662722	0.029632	0.0302491	0.0266525
	C[C>T]T	0.00353107	0.0215403	0.00307692	0.0199336	0.0239455	0.0343195	0.00455878	0.0142349	0.0277186
	G[C>T]A	0.0130762	0.00587467	0.0107692	0	0.058492	0.052071	0.0390752	0.15258	0.0186567
	G[C>T]C	0.0126803	0.00754693	0.00461538	0	0.0188769	0.0331361	0.0420059	0.0618327	0.0154584
	G[C>T]G	0.0311493	0.0166126	0.00769231	0	0.101414	0.0745562	0.0540541	0.0538256	0.0181237
	G[C>T]T	0.00697408	0.0238443	0.00615385	0	0.0196168	0.0378698	0.019212	0.019573	0.0282516
	T[C>T]A	0.00924879	0.00807545	0.00615385	0	0.0624556	0.052071	0.0351677	0.088968	0.0165245
	T[C>T]C	0.00176554	0.0226408	0.00461538	0	0.0297614	0.0485207	0.0394008	0.0458185	0.0207889
	T[C>T]G	0.00922767	0.0106864	0.0138462	0.00332226	0.0513826	0.0331361	0.0709866	0.0342527	0.0271855
	T[C>T]T	0.00529661	0.0166449	0	0	0.026705	0.0449704	0.0104201	0.0173488	0.010661
	A[T>A]A	0	0	0	0	0	0	0	0	0
	A[T>A]C	0.00242567	0	0	0	0	0	0	0	0
	A[T>A]G	0.00182144	0	0.00615385	0	0	0	0	0	0.0133262
	A[T>A]T	0	0	0	0	0	0	0.00260501	0	0
	C[T>A]A	0	0	0	0	0	0	0.00390752	0	0
	C[T>A]C	0	0	0	0	0.0014069	0	0	0	0.00586354
	C[T>A]G	0.00105932	0.00195823	0.00769231	0	0.000485822	0	0.00097688	0	0.0767591
	C[T>A]T	0	0	0	0	0	0	0	0	0.00586354
	G[T>A]A	0	0.0116279	0	0	0	0	0	0	0.00639659
	G[T>A]C	0.000859125	0	0	0	0	0	0	0	0.0010661
	G[T>A]G	0.000811137	0.00581395	0	0	0	0.00236686	0	0	0.0511727
	G[T>A]T	0	0	0	0	0.00206962	0	0	0	0
	T[T>A]A	0	0	0	0	0	0	0	0	0
	T[T>A]C	0	0.00581395	0	0	0	0	0	0	0
	T[T>A]G	0	0	0	0	0	0	0.00293064	0	0.0490405
	T[T>A]T	0	0	0	0	0	0	0	0	0
	A[T>C]A	0.00871945	0.00424282	0	0	0	0	0.0113969	0	0.0415778
	A[T>C]C	0.00211864	0.0107702	0.00461538	0	0	0.00591716	0.00879192	0.00756228	0.0117271
	A[T>C]G	0.0252015	0.00456919	0.0107692	0	0	0.00828402	0.0299577	0.00266904	0.00746269
	A[T>C]T	0.00311836	0	0.0153846	0	0	0	0.00521003	0	0.0159915
	C[T>C]A	0.0385181	0	0	0	0	0	0.0231195	0	0.0250533
	C[T>C]C	0.00388418	0.0126677	0.00461538	0	0	0.0035503	0.00748942	0.0191281	0.00852879
	C[T>C]G	0.0183118	0.00768844	0	0	0	0.00591716	0.0107457	0.00177936	0.00426439
	C[T>C]T	0.00198419	0.00228459	0	0	0	0	0.0084663	0.00311388	0.00373134
	G[T>C]A	0.0295196	0.0197872	0.0184615	0	0	0.0153846	0.0143276	0	0.0197228
	G[T>C]C	0.0309601	0.0237846	0.00307692	0	0.00349183	0.00591716	0.0097688	0.00177936	0.0261194
	G[T>C]G	0.00706215	0.0123414	0.00923077	0	0	0.00828402	0.0117226	0.00355872	0.0122601
	G[T>C]T	0.0314338	0.0110966	0.0169231	0	0	0.0106509	0.0172582	0.0022242	0.0181237
	T[T>C]A	0.0342101	0.0101175	0	0	0	0	0.0335396	0	0.033049
	T[T>C]C	0.00434212	0.0078329	0.00461538	0	0.000892312	0.00473373	0.00716379	0	0.00746269
	T[T>C]G	0.0140135	0	0.0123077	0	0	0.0106509	0.016607	0	0.0154584
	T[T>C]T	0	0.00293734	0.0138462	0	0	0	0.00651254	0	0.00479744
	A[T>G]A	0.00459039	0	0.06	0	0	0	0	0	0
	A[T>G]C	0.00105932	0	0.0261538	0	0	0	0	0	0.00159915
	A[T>G]G	0.00247175	0.00130548	0.0492308	0	0	0	0	0	0.00746269
	A[T>G]T	0	0	0.0615385	0	0	0	0	0	0
	C[T>G]A	0	0	0	0	0.00466813	0	0	0	0.00479744
	C[T>G]C	0	0.000979112	0.0538462	0	0	0.0035503	0	0	0.00266525
	C[T>G]G	0.000706215	0.000979112	0.0584615	0	0	0	0.00325627	0	0.0186567
	C[T>G]T	0.00163671	0.00775194	0.0615385	0	0	0	0.00325627	0	0.0021322
	G[T>G]A	0	0.00195823	0.0184615	0	0	0	0	0	0.00959488
	G[T>G]C	0.00176554	0.00501684	0.0507692	0.00664452	1.88963e-06	0	0.000651254	0	0.0175906
	G[T>G]G	0.00211864	0.0197368	0.0138462	0	0.000705802	0.016568	0.000651254	0	0.04371
	G[T>G]T	0.00247175	0	0.0230769	0	0.00169996	0	0.00293064	0.0022242	0.0021322
	T[T>G]A	0.0315833	0	0.0476923	0	0	0	0.016607	0	0
	T[T>G]C	0.00105932	0.000979112	0.0830769	0	0	0	0.00227939	0	0.00159915
	T[T>G]G	0	0	0.0446154	0	0	0	0.00130251	0	0.00906183
	T[T>G]T	0	0	0.0276923	0	0	0	0	0	0

## Sheet: Figure 2d
Figure 2d	Mutational signatures for DNA repair genes
	Substitution	P. aeruginosa recF	P. aeruginosa recN
	A[C>A]A	0.0185185	0.0186644
	A[C>A]C	0.0148148	0.0102255
	A[C>A]G	0	0.0187164
	A[C>A]T	0	0.011005
	C[C>A]A	0	0.00992449
	C[C>A]C	0	0
	C[C>A]G	0.0037037	0.0104294
	C[C>A]T	0.00740741	0.0104008
	G[C>A]A	0.0148148	0.00495014
	G[C>A]C	0	0.00211229
	G[C>A]G	0.0037037	0.0116436
	G[C>A]T	0	0
	T[C>A]A	0	0
	T[C>A]C	0.0111111	0.00802301
	T[C>A]G	0.0111111	0.00256549
	T[C>A]T	0	0.0073249
	A[C>G]A	0.0185185	0
	A[C>G]C	0.00740741	0.0172497
	A[C>G]G	0	0.00709149
	A[C>G]T	0	0
	C[C>G]A	0	0.00630902
	C[C>G]C	0	0.0120465
	C[C>G]G	0.0111111	0.000559593
	C[C>G]T	0	0
	G[C>G]A	0.00740741	0
	G[C>G]C	0.0111111	0.00492125
	G[C>G]G	0	0
	G[C>G]T	0	0.00619399
	T[C>G]A	0	0
	T[C>G]C	0	0.00433949
	T[C>G]G	0.0111111	0
	T[C>G]T	0.0185185	0
	A[C>T]A	0.0185185	0.0215851
	A[C>T]C	0.0222222	0.0771436
	A[C>T]G	0.0407407	0.006241
	A[C>T]T	0	0.034448
	C[C>T]A	0.174074	0
	C[C>T]C	0	0
	C[C>T]G	0	0
	C[C>T]T	0.0444444	0.0107898
	G[C>T]A	0.0333333	0.030872
	G[C>T]C	0.00740741	0.133266
	G[C>T]G	0.0111111	0.0201235
	G[C>T]T	0.00740741	0.0268632
	T[C>T]A	0.0148148	0.00761858
	T[C>T]C	0.037037	0.017789
	T[C>T]G	0.0037037	0.0143015
	T[C>T]T	0.0185185	0
	A[T>A]A	0	0
	A[T>A]C	0	0.00352915
	A[T>A]G	0	0
	A[T>A]T	0.037037	0
	C[T>A]A	0	0
	C[T>A]C	0	0.00845197
	C[T>A]G	0.0111111	0
	C[T>A]T	0	0.00693605
	G[T>A]A	0	0.0321298
	G[T>A]C	0	0.00311846
	G[T>A]G	0	0
	G[T>A]T	0	0.0200068
	T[T>A]A	0	0
	T[T>A]C	0	0
	T[T>A]G	0	0
	T[T>A]T	0	0.0160013
	A[T>C]A	0	0.0675106
	A[T>C]C	0.0111111	0.0235029
	A[T>C]G	0	0
	A[T>C]T	0	0.0193026
	C[T>C]A	0.0333333	0
	C[T>C]C	0.0111111	0
	C[T>C]G	0.0185185	0
	C[T>C]T	0.0148148	0
	G[T>C]A	0.0222222	0
	G[T>C]C	0.0185185	0.0765889
	G[T>C]G	0.0111111	0
	G[T>C]T	0.0148148	0.0895801
	T[T>C]A	0	0
	T[T>C]C	0.0185185	0
	T[T>C]G	0.0148148	0.00730659
	T[T>C]T	0	0
	A[T>G]A	0	0
	A[T>G]C	0	0
	A[T>G]G	0	0.00693329
	A[T>G]T	0.037037	0
	C[T>G]A	0	0
	C[T>G]C	0	0
	C[T>G]G	0.0111111	0.00250653
	C[T>G]T	0	0
	G[T>G]A	0.0222222	0
	G[T>G]C	0.0185185	0.00487773
	G[T>G]G	0.0222222	0.00742954
	G[T>G]T	0.0148148	0
	T[T>G]A	0	0
	T[T>G]C	0	0.00452391
	T[T>G]G	0	0
	T[T>G]T	0.0333333	0.0140261

## Sheet: Figure 2e
Figure 2e	Mutations elevated in C. jejuni cluster 2			Decomposition of mutations elevated in C. jejuni cluster 2
	Substitution	Proportion_of_elevated_mutations		Signature	Proportion_of_elevated_mutations
	A[C>A]A	0		MMR	0.656411
	A[C>A]C	0		Ung	0.343589
	A[C>A]G	0		unassigned	0
	A[C>A]T	0
	C[C>A]A	0
	C[C>A]C	0
	C[C>A]G	0
	C[C>A]T	0
	G[C>A]A	0
	G[C>A]C	0
	G[C>A]G	0
	G[C>A]T	0
	T[C>A]A	0
	T[C>A]C	0
	T[C>A]G	0
	T[C>A]T	0
	A[C>G]A	0
	A[C>G]C	0
	A[C>G]G	0
	A[C>G]T	0
	C[C>G]A	0.000554749
	C[C>G]C	0.000193579
	C[C>G]G	0.00390637
	C[C>G]T	0
	G[C>G]A	0
	G[C>G]C	0
	G[C>G]G	0
	G[C>G]T	0
	T[C>G]A	0
	T[C>G]C	0.000198851
	T[C>G]G	0.00401536
	T[C>G]T	0
	A[C>T]A	0
	A[C>T]C	0
	A[C>T]G	0.0328299
	A[C>T]T	0
	C[C>T]A	0
	C[C>T]C	0.0407345
	C[C>T]G	0.21978
	C[C>T]T	0
	G[C>T]A	0.0301159
	G[C>T]C	0
	G[C>T]G	0.183904
	G[C>T]T	0
	T[C>T]A	0.00113428
	T[C>T]C	0
	T[C>T]G	0.0783469
	T[C>T]T	0
	A[T>A]A	0
	A[T>A]C	0
	A[T>A]G	0
	A[T>A]T	0
	C[T>A]A	0
	C[T>A]C	0
	C[T>A]G	0
	C[T>A]T	0
	G[T>A]A	0
	G[T>A]C	0
	G[T>A]G	0
	G[T>A]T	0
	T[T>A]A	0
	T[T>A]C	0
	T[T>A]G	0
	T[T>A]T	0
	A[T>C]A	0.00246524
	A[T>C]C	0
	A[T>C]G	0.012405
	A[T>C]T	0
	C[T>C]A	0.0175502
	C[T>C]C	0.0247157
	C[T>C]G	0.0751717
	C[T>C]T	0
	G[T>C]A	0.0540526
	G[T>C]C	0.044675
	G[T>C]G	0.129488
	G[T>C]T	0.0325839
	T[T>C]A	0
	T[T>C]C	0
	T[T>C]G	0.0111781
	T[T>C]T	0
	A[T>G]A	0
	A[T>G]C	0
	A[T>G]G	0
	A[T>G]T	0
	C[T>G]A	0
	C[T>G]C	0
	C[T>G]G	0
	C[T>G]T	0
	G[T>G]A	0
	G[T>G]C	0
	G[T>G]G	0
	G[T>G]T	0
	T[T>G]A	0
	T[T>G]C	0
	T[T>G]G	0
	T[T>G]T	0

## Sheet: Figure 3a
Figure 3a	Extracted mutational signatures
	Substitution	Signature_SBS1	Signature_SBS2	Signature_SBS3	Signature_SBS4	Signature_SBS5	Signature_SBS6	Signature_SBS7	Signature_SBS8	Signature_SBS9	Signature_SBS10	Signature_SBS11	Signature_SBS12	Signature_SBS13	Signature_SBS14	Signature_SBS15	Signature_SBS16	Signature_SBS17	Signature_SBS18	Signature_SBS19	Signature_SBS20	Signature_SBS21	Signature_SBS22	Signature_SBS23	Signature_SBS24
	A[C>A]A	0.00291955	0.000729419	0.00808426	0.00358875	0.00972585	0.00285944	0.0104108	0.00445813	0	0.00413299	0.00341941	0.00246572	0.00089419	0.00473923	0.00690995	0.00664357	0.00765711	0.00321189	0.00458128	0.0183489	0.00572922	0.00150918	0.00598878	0.015302
	A[C>A]C	0.000939944	0.000648247	0.00900714	0.00447867	0.0082754	0.00752314	0.00575297	0.00059117	0.00636981	0.00444888	0.00279463	0.00453024	0.00190275	0.0030258	0.0106126	0.0113081	0.00718629	0.00416273	0.00469107	0.0115391	0.00620801	0.000563904	0.00609797	0.0116892
	A[C>A]G	0.0014714	0.00111148	0.0127157	0.00456149	0.0107513	0.00215829	0.00756374	0.00333479	0.00076519	0.00503078	0.00317055	0.00122364	0.00201642	0.00702593	0.005904	0.00495226	0.00207065	0.00520922	0.00362536	0.011966	0.00560052	0.00143408	0.0059676	0.0173661
	A[C>A]T	0.000773307	0.000955377	0.00744731	0.00394082	0.0102343	0.00035413	0.0147213	0.00310885	0.00165821	0.00412751	0.00194272	0.00328154	0.00103499	0.00427892	0.00814875	0.0097512	0.00919993	0.00172152	0.00253886	0.0115823	0.00349846	0.000993353	0.00611564	0.0100597
	C[C>A]A	0.00457405	0.00302793	0.00516614	0.00155492	0.00617594	0.00633821	0.0063669	0.00256158	0.00458534	0.00439985	0.0049454	0.00568253	0.00272116	0.00506583	0.00909593	0.00710629	0.0126265	0.00473844	0.00768056	0.0125607	0.00783122	0.00239545	0.00602976	0.00908453
	C[C>A]C	0.00340205	0.00319453	0.00758067	0.0027821	0.00576195	0.0104187	0.00606819	0.00094374	0.00876919	0.0118186	0.00734493	0.00999699	0.00291766	0.00981288	0.00662762	0.00363915	0.0113172	0.0026963	0.00919278	0.0153509	0.00495121	0.00264947	0.00545928	0.0103984
	C[C>A]G	0.00377489	0.00512234	0.0122433	0.0018972	0.00344817	0.0114133	0.0112968	0.003062	0.00486008	0.00783708	0.00906312	0.00120905	0.0040884	0.0167399	0.0130693	0.0107464	0.0124558	0.00327018	0.0136943	0.0129758	0.0110715	0.00744118	0.00667821	0.0148857
	C[C>A]T	0.00281397	0.00485765	0.00721626	0.00228883	0.00339554	0.0042427	0.012347	0.00346972	0.00458246	0.00475825	0.00196116	0.00354447	0.0035462	0.00437153	0.00854041	0.00771061	0.0152015	0.0027231	0.00473433	0.013705	0.0076542	0.00115029	0.00526265	0.0111453
	G[C>A]A	0.00339909	0.00166306	0.00767144	0.00344552	0.00918519	0.00772991	0.00757787	0.00317274	0.00556689	0.0109059	0.00700424	0.00128311	0.00201537	0.00473797	0.0123197	0.0196208	0.0122784	0.00425785	0.0150227	0.0129983	0.0107074	0.00228026	0.00618365	0.015713
	G[C>A]C	0.00255841	0.00140964	0.00641032	0.00378906	0.00555167	0.0064343	0.00582756	0.00164437	0.00732101	0.00453521	0.00367433	0.00231956	0.00246868	0.00962844	0.0127303	0.0113683	0.0149702	0.00524045	0.00700401	0.0100886	0.00610252	0.00111706	0.00503625	0.00813538
	G[C>A]G	0.00219192	0.00263683	0.00973255	0.00720719	0.00766486	0.0156785	0.0102407	0.00187073	0.0133974	0.0203615	0.0115149	0.00050407	0.00266096	0.0156409	0.0138379	0.0126826	0.017408	0.00451053	0.010177	0.0108724	0.012991	0.00574624	0.00942181	0.0274417
	G[C>A]T	0.00192761	0.0018712	0.00590199	0.0019438	0.00585994	0.00499777	0.011693	0.00530403	0.00586051	0.00447193	0.00367997	0.00099022	0.00227403	0.00453102	0.0156216	0.0185788	0.0339122	0.00014852	0.00986252	0.0116085	0.00814575	0.00177058	0.00720166	0.00954981
	T[C>A]A	0.00167	0.00151184	0.00565131	0.00360405	0.00562939	0.00523784	0.0101497	0.00222359	0.00268004	0.00693232	0.00524687	0.00104073	0.00092066	0.00430796	0.00800123	0.00652271	0.0144782	0.00077361	0.00844862	0.0134788	0.0148002	0.00196693	0.00931066	0.00804721
	T[C>A]C	0.000924346	0.00166369	0.00627647	0.00125728	0.00678769	0.00460888	0.00592586	0.00175184	0.00090225	0.00447988	0.00282838	0.00356962	0.00170345	0.00454748	0.00799743	0.00691637	0.0147898	0.00372164	0.0112594	0.0118538	0.0102101	0.000775803	0.00493262	0.00941045
	T[C>A]G	0.000662745	0.00223064	0.00800223	0.00163162	0.00513514	0.0100417	0.00852042	0.00112773	0.0029006	0.00379481	0.00363233	0.00067861	0.0010218	0.0129922	0.0109397	0.0111414	0.0211484	0.00239641	0.01819	0.00977959	0.0152659	0.00396818	0.00820629	0.00865891
	T[C>A]T	0.0011479	0.00130755	0.00650617	0.00427151	0.00932475	0.00742606	0.0152647	0.00369298	0.00277163	0.00703944	0.0044827	0.00111678	0.002141	0.0023148	0.0116245	0.0124769	0.0262214	0.00178956	0.0160753	0.0159628	0.0230364	0.000920011	0.0120983	0.0104432
	A[C>G]A	0.00941295	0.0028745	0.00370083	0.00313845	0.00474461	0.00092063	0.00167064	0.00156124	0.00105842	0.00174684	0.00088998	0.00133565	0.00309354	0.00171942	0.00163151	0.00181606	0.00158785	0.00061348	0.00316018	0.0038284	0.00204269	0.000580186	0.00388485	0.001926
	A[C>G]C	0.00572256	0.000692985	0.00687848	0.00532367	0.0098781	0.00406446	0.00490381	0.00096061	0.00182498	0.00680056	0.00267934	0.00576825	0.00266013	0.0005037	0.00360321	0.00430499	0.00232783	0.0029448	0.00494828	0.00387132	0.00649548	0.000874225	0.00784308	0.00409617
	A[C>G]G	0.00899693	0.00409208	0.0040457	0.00392013	0.00706914	0.00314465	0.00150644	0.00126205	0.00231179	0.00250195	0.00260062	0.00181178	0.00252047	0.00109075	0.00172812	0.00112019	0.00169853	0.00244887	0.00234439	0.00509596	0.00325624	0.000539754	0.0065012	0.00230248
	A[C>G]T	0.00283998	0.00323106	0.00659834	0.00451338	0.0115569	0.00328203	0.00106166	0.00079384	0.00155781	5.893e-05	0.00204465	0.00296998	0.00119448	0.00212049	0.0019383	0.00197539	0.00336841	0.00195316	0.00392494	0.00298832	0.00316433	0.00079197	0.00413945	0.00150665
	C[C>G]A	0.0213723	0.00351013	0.00744749	0.00340597	0.0114613	0.00160245	0.00050599	0.00479994	0.00558069	5.252e-05	0.00190079	0.00619519	0.00692255	0.00098952	0.00107198	0.00115742	0.00101583	0.00134585	0.00183435	0.00235874	0.00113081	0.00100763	0.00462191	0.00312333
	C[C>G]C	0.0200047	0.00209659	0.0113615	0.00388509	0.0117367	0.00150513	0.00231226	0.00673902	0.00454104	0.00066016	0.00319968	0.0125223	0.0105614	0.00186086	0.00217135	0.00152273	0.00218493	0.0017728	0.00081438	0.00377517	0.00157346	0.00168054	0.0043111	0.00530034
	C[C>G]G	0.0211112	0.00644493	0.00735426	0.00280616	0.00993841	0.00196146	0.00140216	0.00564067	0.00318294	0.00089155	0.00188242	0.00181362	0.00673847	0.00576643	0.00132219	0.0010115	0.00472195	0.00047704	0.00118263	0.00338427	0.0010031	0.00258472	0.00323484	0.0070246
	C[C>G]T	0.0144687	0.00284609	0.00947863	0.00288859	0.0158632	0.00138517	0.0013152	0.00238453	0.00120445	0.00142702	0.00096686	0.00512775	0.00663795	0.00136092	0.000825825	0.00106283	4.8355e-05	0.00193633	0.00111313	0.00334409	0.00086542	0.000276223	0.00353969	0.00429666
	G[C>G]A	0.00850384	0.00211772	0.00418411	0.00362925	0.00711701	0.00112458	0.00133066	0.00309395	0.00191824	0.00034671	0.00165578	0.0024793	0.00107484	0.00092498	0.0018295	0.00091416	0.00165741	0.0024553	0.000367708	0.00226709	0.00097938	0.000569246	0.00374764	0.00316384
	G[C>G]C	0.00926718	0.00169224	0.00596421	0.00501112	0.00892689	0.00276882	0.00482946	0.00322135	0.00411553	0.00464648	0.00124257	0.00363034	0.00385198	0.00253639	0.00235926	0.00844706	0.00157925	0.00067069	0.00525313	0.00467428	0.00231536	0.00143394	0.00477277	0.00426907
	G[C>G]G	0.00991669	0.00186246	0.00509058	0.0029862	0.00626991	0.0014932	0.00193423	0.00337187	0.00265753	0.00166667	0.00129738	0.00141268	0.00237634	0.00217886	0.00259106	0.00305432	0.00146295	0.00202947	0.00503541	0.00402833	0.00174394	0.00112516	0.00443698	0.00362496
	G[C>G]T	0.00675772	0.000999905	0.00529656	0.00349189	0.0138708	0.00128044	0.00149328	0.0013006	0	0.00808554	0.00186278	0.00275491	0.00119016	0.00138471	0.00165079	0.00128379	0.000509378	0.00335551	0.00371839	0.00226629	0.00163592	0.000468626	0.00425206	0.00279894
	T[C>G]A	0.014692	0.00356246	0.00578225	0.00299213	0.00543285	0.00089638	0.0012716	0.00704001	0.00091241	0.00340549	0.00289328	0.00139918	0.0022418	0.0015383	0.000918932	0.00042361	0.001346	0.0007627	0.00203467	0.00188662	0.00126017	0.000725429	0.00336092	0.001087
	T[C>G]C	0.00974364	0.00230776	0.00706248	0.00276338	0.01156	0.00107734	0.00109653	0.00487097	0.00318608	0.00068117	0.00051418	0.0047581	0.00348826	0.00167671	0.00149412	0.00066083	0.000205819	0.00246027	0.000598098	0.00279881	0.00036659	0.00053122	0.00476985	0.00249528
	T[C>G]G	0.0123122	0.00396074	0.00462511	0.0035255	0.00646633	0.00118031	0.00096718	0.00456623	0.00451747	0.00136162	0.00077212	0.00104544	0.00200696	0.00147057	0.00131377	0.00234186	0.00100512	0.00080079	0.00165426	0.00164643	0.00119786	0.00204744	0.00303401	0.0016934
	T[C>G]T	0.0105539	0.000760503	0.00665675	0.00702132	0.0124399	0.00086965	0.00126177	0.00218204	0.00312367	0.00054311	0	0.00171914	0.00322958	0.00159296	0.00110893	0.0006228	0.000696834	0.00139653	0.00134333	0.0022119	0.00065636	0.000408457	0.0036687	0.00200238
	A[C>T]A	0.013122	0.0177962	0.0395988	0.026507	0.0137766	0.0396526	0.0291348	0.0169413	0.035905	0.0205504	0.0271819	0.00781165	0.0256904	0.0253631	0.0379093	0.0471982	0.040144	0.0459567	0.0337722	0.0303866	0.0223473	0.0318685	0.0295554	0.020284
	A[C>T]C	0.0123454	0.0114142	0.0281507	0.0197012	0.0132988	0.0261003	0.0298279	0.0098908	0.0422913	0.0232653	0.0248611	0.030263	0.0306206	0.0219758	0.0411218	0.0320764	0.0471153	0.0247309	0.0375183	0.0246134	0.014267	0.0160615	0.0267197	0.025574
	A[C>T]G	0.0197308	0.0276572	0.0435855	0.0276528	0.00788621	0.0385198	0.0354188	0.0210652	0.0209103	0.0350762	0.0319715	0.00376515	0.0243126	0.0426535	0.0445586	0.0504414	0.0289761	0.0572863	0.0368265	0.0242956	0.0216945	0.0487805	0.0252515	0.0165476
	A[C>T]T	0.027207	0.0173049	0.0310925	0.0138832	0.0155987	0.0174636	0.0205972	0.0296319	0.0409019	0.0292329	0.027275	0.0119996	0.0375011	0.0317588	0.0227507	0.0197279	0.027034	0.0267815	0.0261515	0.0229229	0.0120761	0.0181445	0.0197145	0.0129809
	C[C>T]A	0.00205648	0.0166423	0.036376	0.0245895	0.00980022	0.0442875	0.0401902	0.00521445	0.0381237	0.0230916	0.0535385	0.0471594	0.00396015	0.0165673	0.0308143	0.0456067	0.0257602	0.0346458	0.0269817	0.0257908	0.042644	0.0366771	0.0234986	0.0209905
	C[C>T]C	0.00699729	0.0115803	0.0287906	0.0228138	0.0106913	0.0271699	0.0271633	0.00724292	0.0248301	0.026076	0.0301429	0.0775404	0.0142927	0.0247828	0.0384259	0.0410358	0.0460925	0.0385749	0.0263053	0.0245556	0.0213631	0.0362722	0.0284748	0.0275669
	C[C>T]G	0.00543181	0.0207889	0.0373458	0.0280003	0.00687007	0.0332457	0.052733	0.00314454	0.0410252	0.101013	0.0765813	0.0164289	0.0158724	0.0618935	0.0471216	0.06264	0.0303807	0.0511835	0.0471863	0.0238739	0.0234595	0.0967965	0.027518	0.0257072
	C[C>T]T	0.0173292	0.0217099	0.0355217	0.0188625	0.013546	0.0402752	0.0488785	0.0222863	0.0288996	0.0275901	0.0306651	0.036042	0.0256327	0.0287406	0.0282852	0.0221077	0.0236073	0.0344587	0.0272312	0.0222587	0.0469886	0.0234692	0.0205712	0.0225013
	G[C>T]A	0.00759495	0.0159358	0.02747	0.0287323	0.0108842	0.031008	0.0343279	0.0147353	0.0244693	0.0411652	0.0313434	0.0108883	0.0110709	0.018629	0.0410451	0.0442239	0.0333572	0.0473475	0.0333926	0.0250706	0.020596	0.0416794	0.0292264	0.0343526
	G[C>T]C	0.00885098	0.0115263	0.0269377	0.0234832	0.0126447	0.0315847	0.0349365	0.0291437	0.0227978	0.0243401	0.0251567	0.0193015	0.0148536	0.0268224	0.0439847	0.0980829	0.037176	0.0150211	0.11716	0.0246692	0.017609	0.0291662	0.0287459	0.0270709
	G[C>T]G	0.0127473	0.0220236	0.0308838	0.0363896	0.0143233	0.0499088	0.0422872	0.012804	0.049754	0.0836074	0.0363271	0.00582714	0.0176041	0.0588382	0.0516863	0.0578494	0.0474153	0.0689899	0.0307009	0.0271086	0.032091	0.098409	0.0307696	0.0441491
	G[C>T]T	0.0222826	0.0183751	0.0277253	0.0183422	0.0184027	0.0216199	0.0313833	0.0347487	0.0229705	0.0352668	0.027755	0.0111052	0.0232403	0.031633	0.0312762	0.0211068	0.0344156	0.0397558	0.0278216	0.0239324	0.0175094	0.024379	0.0228373	0.0264712
	T[C>T]A	0.00458466	0.0114244	0.0300761	0.0234247	0.0107256	0.0247429	0.0189778	0.0234436	0.0269996	0.0214251	0.0234345	0.00798888	0.0116603	0.0263102	0.0238534	0.021463	0.024965	0.0265158	0.0190301	0.0185571	0.0167386	0.0220436	0.0166015	0.0187826
	T[C>T]C	0.00980485	0.00912107	0.0225525	0.0184798	0.0152483	0.0206693	0.0271765	0.0123971	0.0310287	0.0341522	0.0209919	0.0313038	0.0220108	0.0215967	0.0340227	0.0279765	0.0397122	0.0320964	0.0266404	0.0223686	0.0167421	0.0130482	0.0257958	0.0191601
	T[C>T]G	0.00502785	0.0165601	0.0310289	0.0228561	0.00823484	0.0381077	0.0239048	0.0152429	0.0360016	0.0383776	0.0312742	0.00436315	0.0138556	0.0443834	0.0355062	0.0280027	0.0391562	0.0372357	0.0256737	0.00156237	0.0857806	0.0520137	0.0222466	0.0245461
	T[C>T]T	0.0221083	0.0109911	0.0236364	0.0205606	0.0145282	0.0151029	0.0196324	0.027641	0.0439708	0.0300113	0.0378963	0.0115214	0.0238985	0.0294435	0.0216923	0.0149493	0.0259948	0.0243914	0.0214823	0.0185232	0.0128574	0.0146139	0.0143539	0.0166864
	A[T>A]A	0.00270463	0.00293258	0.00117108	0.00115067	0.0122382	0.00093207	0.00335155	0.0005086	0.00106488	0.00103149	0.00099051	0.00124188	0.00071097	0.00481003	0.00278409	0.0026807	0.00128942	0.00363076	0.00154798	0.00818241	0.0107078	0.000539722	0.00252658	0.00617488
	A[T>A]C	0.00123517	0.000781628	0.00110214	0.00193507	0.00405679	0.00492957	0.00145371	0.00048689	0.00082602	0.00041502	0.0007872	0.00029296	0.00138244	0.00338851	0.00331779	0.00291173	0.00727507	0.00418856	0.00117795	0.0105224	0.00525203	0.000757882	0.00403533	0.00245598
	A[T>A]G	0.00102515	0.00168135	0.000744011	0.000758568	0.00312166	0.00112048	0.00161806	0.00163039	0.00095842	0.00060718	0.00050191	0.00026132	0.00238975	0.00570748	0.00236803	0.00259475	0.00201859	0.00255434	0.00134057	0.00497577	0.00184867	0.000747911	0.00362303	0.00260284
	A[T>A]T	0.00272917	0.000880151	0.001112	0.00088781	0.00588944	0.00119708	0.00413019	0.0001643	0.00134993	0.00139746	0.00131847	0.0007137	0.00115925	0.0033442	0.00392335	0.0033889	0.000788248	0.00338221	0.00216229	0.00540238	0.015266	0.00127714	0.00244051	0.00477142
	C[T>A]A	1.13e-05	0.00390243	0.00172919	0.00458713	0.00883497	0.00597143	0.00584829	0.00228686	0.000355	0.00563873	0	0.00400513	0.00148606	0.0127065	0.00305456	0.00252337	0.00243754	0.00052783	0.00191482	0.0131032	0.00767451	0.00188179	0.0064327	0.00544406
	C[T>A]C	0.00114597	0.001909	0.00159179	0.00193193	0.00720354	0.00598597	0.00456705	0.00319685	0	0.00057703	0.00105989	0.00103818	0.00118108	0.0115591	0.00436024	0.00724306	0.00153845	0.00270824	0.00238442	0.00753301	0.00623857	0.00261233	0.003907	0.0040694
	C[T>A]G	0.000522771	0.00228654	0.00131118	0.00113486	0.00467957	0.0205527	0.00797048	0.00047119	0.00339639	0.00161644	0.00154201	0.00067396	0.00193654	0.0258649	0.00266988	0.003624	0.00360635	0.00099007	0.0051204	0.0170253	0.0137274	0.00407225	0.00933281	0.0111003
	C[T>A]T	0.00108722	0.00175502	0.00159406	0.00268208	0.00847262	0.00118829	0.00464722	0.00093461	0.00081617	0.00076984	0.00076214	0.00097151	0.00115533	0.00641304	0.00233991	0.0025504	0.00131199	0.00089911	0.00179148	0.00562002	0.00927759	0.000457643	0.00301556	0.00612352
	G[T>A]A	0.00219091	0.00296724	0.000672041	0.000630385	0.00539593	0.00279903	0.0051515	0.00148017	0.00012015	0.00019561	0	0.00124845	0.00211768	0.0062014	0.00189951	0.00086626	0.000766996	0.00347943	0.00113795	0.00668272	0.00569496	0.0011155	0.00208266	0.00332171
	G[T>A]C	0.0018954	0.00102935	0.000942353	0.000462043	0.0026551	0.00195501	0.001454	0.00190925	0.00098787	0.00040391	0.00054249	0.00099992	0.00143441	0.0063091	0.00273238	0.00260428	0.000620357	0.00258094	1.48211e-05	0.00631831	0.00282395	0.0015388	0.00335936	0.00190583
	G[T>A]G	0.00130818	0.00158922	0.000497383	0.000694046	0.00216034	0.00956901	0.00403296	0.00197131	0.00251163	0.00203418	0.00109173	0.00153821	0.00080458	0.00910849	0.00244629	0.00232589	0.00181231	0.00206189	0.00343576	0.00856303	0.00325994	0.00215577	0.00607065	0.00703987
	G[T>A]T	0.00252968	0.000243629	0.00117392	0.000656999	0.00370805	0.0011408	0.00252419	0.00076231	0.00073579	0.00068983	0.00019523	0.00128705	0.00149344	0.00436691	0.00171036	0.00162112	0.00176214	0.00180601	0.00171659	0.00344015	0.00884167	0.000657498	0.0029133	0.000621005
	T[T>A]A	0.000637606	0.00252288	0.0022788	0.00235787	0.0157731	0.00367191	0.00396614	0.00140384	0.00133675	0.00067794	0.00035235	0.00398641	0.00069203	0.00586039	0.00318081	0.00265034	0.00107238	0.00478812	0.00215866	0.00571344	0.0189549	0.000600086	0.00908729	0.00390113
	T[T>A]C	0.0012111	0.00145503	0.000814927	0.00118301	0.00318972	0.00175115	0.00314095	0.00062144	1e-08	0.00023189	0.00038651	0.00069974	0.00064103	0.00493499	0.00149834	0.0020177	0.000246812	0.0023208	0.00113913	0.00448052	0.00345386	0.000574807	0.00335653	0.00220245
	T[T>A]G	0.000154159	0.00158937	0.00120496	0.00260673	0.00272177	0.00357781	0.00208843	0.00022031	0.00125037	0.00081585	0	0.00139036	0.0007477	0.00871413	0.00127583	0.00196116	0.000510484	0.00086673	0.000786	0.00537467	0.00339875	0.00104312	0.00366509	0.0030937
	T[T>A]T	0.00129657	0.000688339	0.00209716	0.00115466	0.0094167	0.00046205	0.00488853	0.00033206	0.00051265	0.00032306	0	0.00117725	0.00102752	0.0038531	0.00190444	0.00137714	0.00087386	0.00035561	0.000600314	0.00276262	0.0275586	0.0002134	0.00346016	0.00270719
	A[T>C]A	0.0512471	0.0492605	0.0163559	0.0198408	0.000854214	0.0180358	0.00707338	0.0299223	0.00847093	0.00748819	0.0152636	0.0143022	0.0462716	0.00985629	0.0105209	0.006259	0.0101468	0.0152672	0.0137464	0.0118459	0.0114567	0.0114965	0.0190503	0.0160851
	A[T>C]C	0.0210126	0.0152049	0.0121302	0.027661	0.00499257	0.00922012	0.00977236	0.0221161	0.011988	0.00758329	0.013679	0.0108865	0.0141046	0.00869316	0.0103765	0.00500668	0.00719732	0.0170657	0.00833637	0.00983756	0.00495729	0.00608854	0.0122891	0.00950124
	A[T>C]G	0.0402196	0.0423688	0.0251769	0.0154503	0.00842825	0.00643316	0.00583897	0.0286539	0.00737647	0.0131623	0.0102439	0.00428708	0.049357	0.0133607	0.00889064	0.0042183	0.00627464	0.0177605	0.00846659	0.00957535	0.00274389	0.0108483	0.0118662	0.0111031
	A[T>C]T	0.0393295	0.0311019	0.00840394	0.0177761	0.00214991	0.010457	0.00645343	0.0160017	0.00728949	0.00936742	0.0058486	0.0140483	0.0201013	0.00906341	0.00621376	0.00372145	0.00565277	0.0103553	0.0092836	0.00930991	0.00603705	0.00603943	0.0206826	0.0129652
	C[T>C]A	0.0196915	0.0666183	0.00570986	0.01128	0.023886	0.0371332	0.00667719	0.0490655	0.0298044	0.0247251	0.034897	0.104425	0.0120749	0.0136084	0.00924224	0.00409768	0.00952808	0.013205	0.0147063	0.0134996	0.0116406	0.0251291	0.011803	0.0233001
	C[T>C]C	0.0126441	0.0178447	0.00597101	0.0178476	0.00780088	0.0120419	0.0142965	0.0335522	0.0212265	0.00589436	0.0238976	0.0380739	0.00863314	0.0118477	0.00990516	0.00667323	0.00436982	0.0158794	0.005452	0.0137972	0.00720361	0.0202768	0.0142152	0.00959768
	C[T>C]G	0.0138238	0.0379951	0.0102014	0.0132859	0.0210179	0.00868359	0.00759477	0.0335177	0.0338756	0.0167722	0.0268117	0.0292221	0.0322678	0.0177256	0.00934516	0.00497833	0.00676249	0.0133788	0.00873246	0.0106726	0.0045321	0.0345508	0.0125545	0.014563
	C[T>C]T	0.0320347	0.031037	0.00613757	0.00969535	0.0173009	0.00951359	0.0102295	0.0257984	0.00839741	0.00419359	0.0156447	0.0305608	0.0230907	0.0129687	0.00613762	0.00469456	0.00502987	0.0109088	0.00941801	0.00887126	0.00679606	0.00869849	0.0159549	0.0159929
	G[T>C]A	0.0268992	0.0510132	0.0132346	0.0365401	0.0228866	0.02277	0.0123802	0.0493514	0.0185136	0.0201453	0.0355219	0.0376162	0.0327389	0.00827417	0.0156122	0.00808987	0.0144304	0.0188217	0.0166718	0.0198925	0.016634	0.0444821	0.0240429	0.028706
	G[T>C]C	0.0189333	0.0211298	0.00393182	0.0571239	0.0129935	0.0232905	0.0210237	0.0491199	0.0197474	0.0180733	0.0238286	0.0241099	0.0265126	0.00897269	0.015269	0.014249	0.00970696	0.0191122	0.0157552	0.0269594	0.0114882	0.0358247	0.0268494	0.0257381
	G[T>C]G	0.036159	0.0401818	0.0153558	0.0389994	0.0282858	0.0154752	0.0167507	0.0661317	0.0258668	0.0126577	0.0320412	0.0201917	0.0636552	0.0195213	0.0133143	0.00717857	0.00889385	0.0239905	0.0140048	0.0185294	0.00927024	0.0587315	0.025666	0.0299935
	G[T>C]T	0.0468238	0.0273907	0.00985957	0.0377957	0.00432114	0.0142038	0.0174095	0.0308391	0.0148256	0.0108247	0.0222295	0.0225265	0.0424002	0.0140515	0.00931978	0.00727156	0.0108274	0.0138475	0.0161157	0.0120727	0.0123356	0.0220168	0.0248293	0.0312278
	T[T>C]A	0.0414657	0.0773709	0.0116191	0.0140257	0.0226437	0.00831561	0.0115134	0.0396203	0.0133974	0.0117061	0.00951485	0.0652249	0.0519459	0.0090873	0.00807099	0.0033332	0.00896161	0.0100613	0.00924759	0.00961245	0.00955887	0.00863319	0.0212356	0.00970005
	T[T>C]C	0.0150691	0.0111624	0.00243888	0.0274397	0.00351316	0.010249	0.00737637	0.0132997	0.0141097	0.0104928	0.00872955	0.0193976	0.0120703	0.00468437	0.00854926	0.00636337	0.00457545	0.0149788	0.00797075	0.00859777	0.00423512	0.00449814	0.00903576	0.0105515
	T[T>C]G	0.0233125	0.0332353	0.0122255	0.016487	0.0158361	0.006193	0.0068174	0.0191071	0.0147398	0.00591646	0.00997488	0.0247247	0.0456507	0.00913559	0.00725458	0.00439614	0.00319783	0.0105676	0.00593627	0.00758124	0.00484495	0.0090005	0.012203	0.0123824
	T[T>C]T	0.0413601	0.02218	0.00429154	0.0121136	0.00155598	0.00531318	0.00463468	0.01286	0.00731771	0.00417312	0.00892439	0.0192811	0.0271322	0.00807133	0.00457448	0.00385177	0.00412791	0.00688337	0.00585761	0.00552535	0.00478191	0.00333304	0.00731359	0.0108251
	A[T>G]A	0.00537531	0.00299951	0.00161553	0.00218217	0.0074081	0.00281213	0.0034348	0.00205639	0.00660663	0.00149061	0.00129198	0.00171231	0.00327049	0.00149672	0.00184244	0.00140181	0.00203902	0.00309326	0.00493143	0.00378645	0.00379804	0.000348453	0.00318089	0.00218987
	A[T>G]C	0.00215974	0.00113263	0.00359187	0.00611607	0.00830693	0.00759996	0.00711101	0.00424881	0.00358135	0.00188545	0.00069683	0.00122313	0.00211831	0.00216548	0.00342867	0.00241072	0.00587863	0.00458792	0.00393646	0.00613282	0.0134362	0.000776987	0.00214735	0.00269344
	A[T>G]G	0.00279233	0.00324004	0.00258568	0.00297333	0.00853119	0.00124202	0.002951	0.00073616	0.00560371	0.00168657	0.00110065	0.00180559	0.00282318	0.0019623	0.00195624	0.00189747	0.00216851	0.00241633	0.00270556	0.00348583	0.00115687	0.000406602	0.00348046	0.00131104
	A[T>G]T	0.00239844	0.00129876	0.00233435	0.00388325	0.00846256	0.00185028	0.00170875	0.00037859	0.00639765	0.00152747	0.00084486	0.00290683	0.00029353	0.00145416	0.00231868	0.00154705	0.00209307	0.00151612	0.00125168	0.0019738	0.00596206	0.000206925	0.0024694	0.00126678
	C[T>G]A	0.00704094	0.0111716	0.0103271	0.00282604	0.0305188	0.00493835	0.00775628	0.00854141	0.00558299	0.00468301	0.00226923	0.0111299	0.00573095	0.00491245	0.00143915	0.00172334	0.00146166	0.00114798	0.00289674	0.00513911	0.00350202	0.00116756	0.00727632	0.00211149
	C[T>G]C	0.00793251	0.00519712	0.0117391	0.0113751	0.0266806	0.00701949	0.00284464	0.0248906	0.0177736	0.00690891	0.0111729	0.00216485	0.00775866	0.00529629	0.00295295	0.0017779	0.00201249	0.00177844	0.00130785	0.00547763	0.00148937	0.00244792	0.00332988	0.000610495
	C[T>G]G	0.0044024	0.00605011	0.0121029	0.00474568	0.0214559	0.00520869	0.00426115	0.00843541	0.00345167	0.00454931	0.00509575	0.00270338	0.00808023	0.00463335	0.00318347	0.00240676	0.00278609	0.00115421	0.00222759	0.00404969	0.00252798	0.00186794	0.00447641	0.00130027
	C[T>G]T	0.00599824	0.000205871	0.0155097	0.0075493	0.0259623	0.0040583	0.00248705	0.00413037	0.00263639	0.0028623	0.00118578	0.00251407	0.00763307	0.00244759	0.00121578	0.00200324	0.000259309	0.00155522	0.00176351	0.00443461	0.00571592	0.000308513	0.00371652	0.00137328
	G[T>G]A	0.00296252	0.00143655	0.00281863	0.00535432	0.0109421	0.00438136	0.00663062	0.00255681	0.00428614	0.00191444	0.00078527	0.00524881	0.00207909	0.00239294	0.00325367	0.00236011	0.00318823	0.00695309	0.00350151	0.0041674	0.00641307	0.000352329	0.00480245	0.000436831
	G[T>G]C	0.0035871	0.00127441	0.00455824	0.020248	0.013794	0.01298	0.00521112	0.0062533	0.00289229	0.00584953	0.00456093	0.00233878	0.00616706	0.00363984	0.00548982	0.00534391	0.00673283	0.00447097	0.00712996	0.00828759	0.0171068	0.00107507	0.0141604	0.00207672
	G[T>G]G	0.00315589	0.00120567	0.00703973	0.006956	0.0118182	0.0123466	0.010896	0.00344317	0.00974404	0.00404191	0.00854652	0.00579037	0.00391986	0.00372403	0.00331869	0.00138408	0.00370639	0.00509874	0.00335087	0.00845499	0.0273368	0.0011353	0.0146099	0.0024177
	G[T>G]T	0.00261868	0.000567803	0.00401692	0.0161355	0.01489	0.00653777	0.00547559	0.00108997	0.00296293	0.00324983	0.00148791	0.00499254	0.00138763	0.00128325	0.00396877	0.00345168	0.00209948	0.00464793	0.00473669	0.00593197	0.00925232	0.00034967	0.00623625	0.00151232
	T[T>G]A	0.0115077	0.013992	0.0022396	0.00362102	0.0147767	0.00244786	0.00371905	0.00483658	0.00258964	0.00749884	0.00414187	0.00953957	0.0014006	0.002411	0.00146573	0.00101372	0.00209028	0.00224059	0.00460991	0.00179994	0.0057625	0.00109943	0.00763074	0.00116342
	T[T>G]C	0.00502534	0.00319675	0.00341085	0.00677154	0.0133198	0.00178508	0.00450602	0.00530805	0.00248825	0.00696796	0.00538663	0.00154277	0.00400402	0.00201101	0.00180674	0.00224338	0.00243833	0.00216211	0.0024427	0.00262269	0.00253518	0.00122014	0.00210285	0.00327419
	T[T>G]G	0.00646046	0.00356426	0.00400552	0.00433126	0.0102665	0.00319468	0.00464928	0.00290052	0.00170985	0.00412289	0.00284352	0.00709838	0.00283241	0.00248719	0.0032847	0.00286153	0.00209903	0.00391011	0.00331269	0.00484142	0.00200915	0.00110595	0.00432564	0.00322838
	T[T>G]T	0.00682289	0.00231307	0.00111073	0.00893137	0.0111836	0.00198622	0.00452186	0.001176	0.00296069	0.0019677	0.00250311	0.0033942	0.00194059	0.00174989	0.00141823	0.00147626	0.00169196	0.0010751	0.00178448	0.0019471	0.0112453	0.000488081	0.0051636	0.0018526

## Sheet: Figure 3c
Figure 3c	Linear model results
	Mutation type	BH adjusted p-value	Difference_in_R2
	C>A	0.0044205	0.0616
	C>G	0.34032	0.0069
	C>T	2.68e-07	0.1266
	T>A	0.003104	0.0559
	T>C	2.92e-10	0.2116
	T>G	0.8233	-0.0197

## Sheet: Figure 4a
Figure 4a	Spectrum PCA					C>A vs T>C
	Spectrum	X	Y	Group		Spectrum	C>A	T>C	Group
	M_abscessus_DCCs	-0.0219262	-3.95872e-05	Unknown		M_abscessus_DCCs	0.131358	0.288079	Unknown
	M_abscessus_environmental	0.0312512	0.0272181	Environmental		M_abscessus_environmental	0.0467211	0.492168	Environmental
	M_tuberculosis_lineage1	-0.04927	-0.016421	Human lung		M_tuberculosis_lineage1	0.110017	0.220896	Human lung
	M_tuberculosis_lineage2	-0.0286478	-0.000592637	Human lung		M_tuberculosis_lineage2	0.0878293	0.286009	Human lung
	M_tuberculosis_lineage3	-0.0368855	-0.0114736	Human lung		M_tuberculosis_lineage3	0.099931	0.238817	Human lung
	M_tuberculosis_lineage4	-0.0378995	-0.00573745	Human lung		M_tuberculosis_lineage4	0.0907604	0.245517	Human lung
	M_tuberculosis_lineage5	-0.0437944	-0.0156281	Human lung		M_tuberculosis_lineage5	0.110063	0.221759	Human lung
	M_tuberculosis_lineage6	-0.05146	-0.0220437	Human lung		M_tuberculosis_lineage6	0.117409	0.218812	Human lung
	M_tuberculosis_lineage7	-0.0406212	-0.000107553	Human lung		M_tuberculosis_lineage7	0.123545	0.227748	Human lung
	M_tuberculosis_orygis	-0.00340747	0.0163503	Animal lung		M_tuberculosis_orygis	0.0559403	0.381726	Animal lung
	M_tuberculosis_caprae	-0.0200857	0.0115525	Animal lung		M_tuberculosis_caprae	0.0711956	0.375098	Animal lung
	M_tuberculosis_bovis	-0.0283234	0.00306013	Animal lung		M_tuberculosis_bovis	0.0616259	0.350232	Animal lung
	M_canettii	0.0315497	0.0274709	Environmental		M_canettii	0.05218	0.455577	Environmental
	M_leprae	-0.0570998	-0.0378794	Unknown		M_leprae	0.141923	0.174863	Unknown
	M_avium	0.0130536	0.0431122	Environmental		M_avium	0.0480338	0.437743	Environmental
	M_intracellulare	0.0210048	0.0486384	Environmental		M_intracellulare	0.0466562	0.451844	Environmental
	M_chimaera	0.011024	0.0146111	Environmental		M_chimaera	0.0737534	0.356979	Environmental
	M_kansasii_non_MKMC	0.0165001	0.025434	Environmental		M_kansasii_non_MKMC	0.0643173	0.406945	Environmental
	M_kansasii_MKMC	-0.003622	0.00437864	Unknown		M_kansasii_MKMC	0.0991107	0.317927	Unknown
	B_cenocepacia_ECs	-0.0084859	-0.00822103	Human lung		B_cenocepacia_ECs	0.0826074	0.304296	Human lung
	B_pseudomallei_group1	0.0269169	0.0415377	Environmental		B_pseudomallei_group1	0.0328526	0.515065	Environmental
	B_pseudomallei_group2	0.0647666	-0.0375799	Environmental		B_pseudomallei_group2	0.0411376	0.478526	Environmental
	B_pseudomallei_group3	0.07205	-0.0381294	Environmental		B_pseudomallei_group3	0.0414202	0.48577	Environmental
	B_pseudomallei_group4	0.0692005	-0.0411107	Environmental		B_pseudomallei_group4	0.0407297	0.47278	Environmental
	B_pseudomallei_group5	0.0742113	-0.0283999	Environmental		B_pseudomallei_group5	0.039252	0.517375	Environmental

## Sheet: Figure 4b
Figure 4b	Spectrum decompositions
	Spectrum	RefSig 1	RefSig 2	RefSig 3	RefSig 4	RefSig 5	RefSig 17	RefSig 18	RefSig 22	RefSig 92	6-Nitrochrysene	N-Methyl-N-nitrosourea	Dibenzo[a.I]pyrene	N-Ethyl-N-nitrosourea	Propylene oxide	1.6-Dinitropyrene	Unassigned
	MTB_L1	63	17	0	18	0	0	0	0	0	0	0	0	0	0	0	3
	MTB_L2	62	6	0	13	0	14	0	0	0	0	0	0	0	0	0	4
	MTB_L3	58	13	0	21	0	7	0	0	0	0	0	0	0	0	0	1
	MTB_L4	56	13	8	13	0	10	0	0	0	0	0	0	0	0	0	0
	MTB_L5	67	10	0	21	0	0	0	0	0	0	0	0	0	0	0	1
	MTB_L6	67	12	0	21	0	0	0	0	0	0	0	0	0	0	0	0
	MTB_L7	28	0	0	24	0	41	7	0	0	0	0	0	0	0	0	0
	Orygis	79	0	8	0	0	13	0	0	0	0	0	0	0	0	0	0
	Caprae	87	0	0	0	0	9	0	0	0	0	0	0	0	0	0	4
	Bovis	89	8	0	0	0	0	0	0	0	0	0	0	0	0	0	3
	Canettii	0	0	0	0	0	0	0	0	0	66	23	11	0	0	0	0
	Abscessus_Env	0	0	0	0	0	0	0	0	0	44	56	0	0	0	0	1
	Abscessus_DCCs	15	0	13	35	0	8	25	2	0	0	0	0	0	0	0	3
	Cenocepacia	31	11	33	12	0	0	8	2	0	0	0	0	0	0	0	2
	Pseudomallei	0	0	0	0	0	0	0	0	0	30	56	0	14	0	0	0
	MKMC	37	8	11	31	0	0	0	5	0	0	0	0	0	0	0	8
	Kansasii_non_MKMC	0	0	0	0	0	0	0	0	0	0	57	14	0	10	6	12

## Sheet: Figure 4c
Figure 4c	Bacteria_Lung1 signature
	Mutation	Proportion_of_mutations
	A[C>A]A	0.00919637
	A[C>A]C	0.0106851
	A[C>A]G	0.0136454
	A[C>A]T	0.00877875
	C[C>A]A	0.00530838
	C[C>A]C	0.00828851
	C[C>A]G	0.0117106
	C[C>A]T	0.00691031
	G[C>A]A	0.00819298
	G[C>A]C	0.0070482
	G[C>A]G	0.0107179
	G[C>A]T	0.00637279
	T[C>A]A	0.00642115
	T[C>A]C	0.00713315
	T[C>A]G	0.00857164
	T[C>A]T	0.00791085
	A[C>G]A	0.00334185
	A[C>G]C	0.00820891
	A[C>G]G	0.00375959
	A[C>G]T	0.00738663
	C[C>G]A	0.00669887
	C[C>G]C	0.0118554
	C[C>G]G	0.00554034
	C[C>G]T	0.00957414
	G[C>G]A	0.00446865
	G[C>G]C	0.00637236
	G[C>G]G	0.00500957
	G[C>G]T	0.00618887
	T[C>G]A	0.00510729
	T[C>G]C	0.00733226
	T[C>G]G	0.00400562
	T[C>G]T	0.00729418
	A[C>T]A	0.0413348
	A[C>T]C	0.030972
	A[C>T]G	0.0422355
	A[C>T]T	0.0300798
	C[C>T]A	0.0404678
	C[C>T]C	0.0359237
	C[C>T]G	0.0398031
	C[C>T]T	0.0371351
	G[C>T]A	0.0305684
	G[C>T]C	0.0303744
	G[C>T]G	0.0332298
	G[C>T]T	0.0277756
	T[C>T]A	0.0329068
	T[C>T]C	0.026147
	T[C>T]G	0.0327136
	T[C>T]T	0.0252544
	A[T>A]A	0.00083967
	A[T>A]C	0.00126385
	A[T>A]G	0.00058729
	A[T>A]T	0.00124477
	C[T>A]A	0.00223475
	C[T>A]C	0.00175428
	C[T>A]G	0.00139949
	C[T>A]T	0.00217467
	G[T>A]A	0.0002193
	G[T>A]C	0.00100862
	G[T>A]G	0.00041781
	G[T>A]T	0.00133281
	T[T>A]A	0.00217479
	T[T>A]C	0.00083688
	T[T>A]G	0.00146101
	T[T>A]T	0.00265811
	A[T>C]A	0.00701698
	A[T>C]C	0.0120971
	A[T>C]G	0.0160611
	A[T>C]T	0.00316592
	C[T>C]A	0
	C[T>C]C	0.00664161
	C[T>C]G	0.00621627
	C[T>C]T	0.00118328
	G[T>C]A	0.00854247
	G[T>C]C	0.00696266
	G[T>C]G	0.0113762
	G[T>C]T	0.00690238
	T[T>C]A	0.0006879
	T[T>C]C	0.00390739
	T[T>C]G	0.00828286
	T[T>C]T	7.313e-05
	A[T>G]A	0.00153177
	A[T>G]C	0.00458426
	A[T>G]G	0.00258714
	A[T>G]T	0.00300469
	C[T>G]A	0.0106824
	C[T>G]C	0.013269
	C[T>G]G	0.0128613
	C[T>G]T	0.0179252
	G[T>G]A	0.00372648
	G[T>G]C	0.0076824
	G[T>G]G	0.0089109
	G[T>G]T	0.00642092
	T[T>G]A	4.6e-05
	T[T>G]C	0.00397235
	T[T>G]G	0.00416981
	T[T>G]T	0.00194162

[truncated: 24 more sheets: Figure 4d, Figure 5a, Figure 5b, Figure S2, Figure S3, Figure S4, Figure S5, Figure S6, Figure S8, Figure S9, Figure S11, Figure S12, Figure S13, Figure S14, Figure S15, Figure S16, Figure S17a, Figure S17b, Figure S17c, Figure S17d …]
